# Supplementary material for: Quantitative Measurement of Secretory Protein Mistargeting by Proximity Labeling and Parallel Reaction Monitoring
Source: bioRxiv. 2023 Jul 20:2023.07.19.549095. Preprint. [Version 1] doi: 10.1101/2023.07.19.549095 (PMC10370094; doi:10.1101/2023.07.19.549095)
Supplement: Supplement 2 [file media-2.xlsx]

## Sheet: RAW pep total
Instrument Serial Number	EXP No.	MG132	Drug	Combo	Bio rep/exp	Sample Name	File Name	Acquired Time	Total Ion Current Area	AVID ΣMS2	AVID ΣMS1	Protein Name	Peptide Sequence	Precursor Charge	Total Area	Total Area MS1	Total Area Fragment	Peptide Sequence	Precursor Charge	Total Area	Total Area MS1	Total Area Fragment	Peptide Sequence	Precursor Charge	Total Area	Total Area MS1	Total Area Fragment	Peptide Sequence	Precursor Charge	Total Area	Total Area MS1	Total Area Fragment	PC MS2	PC MS1	Protein Name	Peptide Sequence	Precursor Charge	Total Area	Total Area MS1	Total Area Fragment	Peptide Sequence	Precursor Charge	Total Area	Total Area MS1	Total Area Fragment	Peptide Sequence	Precursor Charge	Total Area	Total Area MS1
30721B	1	Veh.	CPA	Veh., CPA	1	37-1_VC_AP_1	ZL-II-37-1_VC_AP_1.raw	2022-05-18 22:09:52	3107672832	2461762356	8791069568	AVID_CHICK	GEFTGTYITAVTATSNEIK	2	1966700160	1934940032	31760180	TQPTFGFTVNWK	2	1453856768	1453856768		SSVNDIGDDWK	2	2972270592	2972270592		VGINIFTR	2	2430002176	2430002176		93569680	887700272	sp|P11498|PYC_HUMAN	ADEAYLIGR	2	33771316	31509696	2261619	ENNVDAVHPGYGFLSER	3	123155576	103285200	19870386	VVHSYEELEENYTR	3	92659368	92659368
30721B	1	Veh.	CPA	Veh., CPA	1	37-1_VC_AP_2	ZL-II-37-1_VC_AP_2.raw	2022-05-19 15:11:19	3434167552	2683701064	9547499904	AVID_CHICK	GEFTGTYITAVTATSNEIK	2	2148808960	2114436480	34372424	TQPTFGFTVNWK	2	1572330752	1572330752		SSVNDIGDDWK	2	3211404032	3211404032		VGINIFTR	2	2649328640	2649328640		102133138	938534964	sp|P11498|PYC_HUMAN	ADEAYLIGR	2	35774188	32295412	3478779	ENNVDAVHPGYGFLSER	3	114070680	93424360	20646318	VVHSYEELEENYTR	3	98456168	98456168
30721B	1	Veh.	CPA	Veh., CPA	1	37-1_VC_AP_2_220520104009	ZL-II-37-1_VC_AP_2_220520104009.raw	2022-05-20 10:40:09	2798862592	2131751040	8270203904	AVID_CHICK	GEFTGTYITAVTATSNEIK	2	1855058048	1821549184	33508992	TQPTFGFTVNWK	2	1493092992	1493092992		SSVNDIGDDWK	2	2857319680	2857319680		VGINIFTR	2	2098242048	2098242048		92437851	804056278	sp|P11498|PYC_HUMAN	ADEAYLIGR	2	29160652	26248870	2911782	ENNVDAVHPGYGFLSER	3	111025904	90262208	20763694	VVHSYEELEENYTR	3	86058480	86058480
30721B	1	Veh.	CPA	Veh., CPA	1	37-1_VC_AP_3	ZL-II-37-1_VC_AP_3.raw	2022-05-20 16:44:32	2881528576	1289072654	7144558592	AVID_CHICK	GEFTGTYITAVTATSNEIK	2	1637298304	1606026752	31271182	TQPTFGFTVNWK	2	1170331136	1170331136		SSVNDIGDDWK	2	3110399232	3110399232		VGINIFTR	2	1257801472	1257801472		101995760	881808854	sp|P11498|PYC_HUMAN	ADEAYLIGR	2	35093932	31833070	3260862	ENNVDAVHPGYGFLSER	3	128702992	104449008	24253984	VVHSYEELEENYTR	3	98453904	98453904
30721B	1	Veh.	Dil.	Veh., Dil.	1	37-1_VD_AP_1	ZL-II-37-1_VD_AP_1.raw	2022-05-19 03:50:06	3078513152	2753060396	9620752768	AVID_CHICK	GEFTGTYITAVTATSNEIK	2	1791067520	1760902528	30165036	TQPTFGFTVNWK	2	1391507456	1391507456		SSVNDIGDDWK	2	3745447424	3745447424		VGINIFTR	2	2722895360	2722895360		92594114	901693334	sp|P11498|PYC_HUMAN	ADEAYLIGR	2	29723438	27854198	1869240	ENNVDAVHPGYGFLSER	3	141768160	118660928	23107260	VVHSYEELEENYTR	3	89341984	89341984
30721B	1	Veh.	Dil.	Veh., Dil.	1	37-1_VD_AP_2	ZL-II-37-1_VD_AP_2.raw	2022-05-19 13:17:45	3295046912	2761303456	9758563968	AVID_CHICK	GEFTGTYITAVTATSNEIK	2	2059094144	2023251456	35842720	TQPTFGFTVNWK	2	1538643840	1538643840		SSVNDIGDDWK	2	3471207936	3471207936		VGINIFTR	2	2725460736	2725460736		103340519	950115438	sp|P11498|PYC_HUMAN	ADEAYLIGR	2	32183978	28935422	3248556	ENNVDAVHPGYGFLSER	3	148388000	124293648	24094340	VVHSYEELEENYTR	3	104008448	104008448
30721B	1	Veh.	Dil.	Veh., Dil.	1	37-1_VD_AP_2_220520084643	ZL-II-37-1_VD_AP_2_220520084643.raw	2022-05-20 08:46:43	2709415424	2401799364	8613607808	AVID_CHICK	GEFTGTYITAVTATSNEIK	2	1812001792	1780625792	31376068	TQPTFGFTVNWK	2	1344382976	1344382976		SSVNDIGDDWK	2	3118175744	3118175744		VGINIFTR	2	2370423296	2370423296		93523813	801477870	sp|P11498|PYC_HUMAN	ADEAYLIGR	2	24952558	22220422	2732137	ENNVDAVHPGYGFLSER	3	128027680	105841576	22186104	VVHSYEELEENYTR	3	90066152	90066152
30721B	1	Veh.	Dil.	Veh., Dil.	1	37-1_VD_AP_3	ZL-II-37-1_VD_AP_3.raw	2022-05-20 18:38:06	2845103616	2612253472	9574836608	AVID_CHICK	GEFTGTYITAVTATSNEIK	2	1860187904	1827915648	32272160	TQPTFGFTVNWK	2	1458768384	1458768384		SSVNDIGDDWK	2	3708171264	3708171264		VGINIFTR	2	2579981312	2579981312		98992946	893611048	sp|P11498|PYC_HUMAN	ADEAYLIGR	2	39607644	36644744	2962900	ENNVDAVHPGYGFLSER	3	139874064	115251264	24622808	VVHSYEELEENYTR	3	98945896	98945896
30721B	1	Veh.	Tg	Veh., Tg	1	37-1_VT_AP_1	ZL-II-37-1_VT_AP_1.raw	2022-05-18 20:16:21	2379801344	2532665206	7666625536	AVID_CHICK	GEFTGTYITAVTATSNEIK	2	1176854016	1151752192	25101942	TQPTFGFTVNWK	2	191895040	191895040		SSVNDIGDDWK	2	3815415040	3815415040		VGINIFTR	2	2507563264	2507563264		130150039	1180279568	sp|P11498|PYC_HUMAN	ADEAYLIGR	2	45962504	41143888	4818619	ENNVDAVHPGYGFLSER	3	166695760	136180352	30515422	VVHSYEELEENYTR	3	139004064	139004064
30721B	1	Veh.	Tg	Veh., Tg	1	37-1_VT_AP_2	ZL-II-37-1_VT_AP_2.raw	2022-05-20 03:05:47	2527056384	2802667414	9536409344	AVID_CHICK	GEFTGTYITAVTATSNEIK	2	2053366016	2023953920	29411990	TQPTFGFTVNWK	2	1474280192	1474280192		SSVNDIGDDWK	2	3264919808	3264919808		VGINIFTR	2	2773255424	2773255424		142785887	1337815140	sp|P11498|PYC_HUMAN	ADEAYLIGR	2	50248108	45185460	5062647	ENNVDAVHPGYGFLSER	3	197100096	164074432	33025672	VVHSYEELEENYTR	3	143257472	143257472
30721B	1	Veh.	Tg	Veh., Tg	1	37-1_VT_AP_3	ZL-II-37-1_VT_AP_3.raw	2022-05-21 00:18:02	2402683648	2550355164	8768529664	AVID_CHICK	GEFTGTYITAVTATSNEIK	2	1940302592	1905963136	34339804	TQPTFGFTVNWK	2	1275851136	1275851136		SSVNDIGDDWK	2	3070700032	3070700032		VGINIFTR	2	2516015360	2516015360		140237519	1209238332	sp|P11498|PYC_HUMAN	ADEAYLIGR	2	47470240	42524172	4946069	ENNVDAVHPGYGFLSER	3	187261776	154044768	33216996	VVHSYEELEENYTR	3	133021288	133021288
30721B	1	Veh.	Veh.	Veh., Veh.	1	37-1_VV_AP_1	ZL-II-37-1_VV_AP_1.raw	2022-05-19 05:43:39	2673875968	2377989410	9286533248	AVID_CHICK	GEFTGTYITAVTATSNEIK	2	1856305536	1823807232	32498210	TQPTFGFTVNWK	2	1777034880	1777034880		SSVNDIGDDWK	2	3340199936	3340199936		VGINIFTR	2	2345491200	2345491200		84137858	761427526	sp|P11498|PYC_HUMAN	ADEAYLIGR	2	26849872	24610822	2239049	ENNVDAVHPGYGFLSER	3	113591656	94545368	19046284	VVHSYEELEENYTR	3	81369344	81369344
30721B	1	Veh.	Veh.	Veh., Veh.	1	37-1_VV_AP_2	ZL-II-37-1_VV_AP_2.raw	2022-05-19 23:18:43	3123917568	2757146540	9151696832	AVID_CHICK	GEFTGTYITAVTATSNEIK	2	2382719232	2346876160	35843500	TQPTFGFTVNWK	2	456952256	456952256		SSVNDIGDDWK	2	3626565376	3626565376		VGINIFTR	2	2721303040	2721303040		99837270	948233716	sp|P11498|PYC_HUMAN	ADEAYLIGR	2	31278262	28572436	2705825	ENNVDAVHPGYGFLSER	3	145956768	124625688	21331084	VVHSYEELEENYTR	3	85748440	85748440
30721B	1	Veh.	Veh.	Veh., Veh.	1	37-1_VV_AP_3	ZL-II-37-1_VV_AP_3.raw	2022-05-20 20:31:38	2549616896	2275564092	9323961088	AVID_CHICK	GEFTGTYITAVTATSNEIK	2	2118175232	2074615808	43559740	TQPTFGFTVNWK	2	1544046592	1544046592		SSVNDIGDDWK	2	3473294336	3473294336		VGINIFTR	2	2232004352	2232004352		88630186	775540090	sp|P11498|PYC_HUMAN	ADEAYLIGR	2	26109194	23427922	2681273	ENNVDAVHPGYGFLSER	3	110714608	90443920	20270698	VVHSYEELEENYTR	3	87444664	87444664
30721B	1	MG132	CPA	MG132, CPA	1	37-1_ZC_AP_1	ZL-II-37-1_ZC_AP_1.raw	2022-05-19 07:37:25	2916065024	2626123516	8522009536	AVID_CHICK	GEFTGTYITAVTATSNEIK	2	1908225792	1873890432	34335484	TQPTFGFTVNWK	2	533528128	533528128		SSVNDIGDDWK	2	3522802944	3522802944		VGINIFTR	2	2591788032	2591788032		79142238	744317582	sp|P11498|PYC_HUMAN	ADEAYLIGR	2	28399178	26506702	1892475	ENNVDAVHPGYGFLSER	3	107270200	89191984	18078220	VVHSYEELEENYTR	3	85207064	85207064
30721B	1	MG132	CPA	MG132, CPA	1	37-1_ZC_AP_2	ZL-II-37-1_ZC_AP_2.raw	2022-05-20 04:59:25	2743908608	2496189544	7929274624	AVID_CHICK	GEFTGTYITAVTATSNEIK	2	2032539776	2001817856	30722152	TQPTFGFTVNWK	2	771533824	771533824		SSVNDIGDDWK	2	2690455552	2690455552		VGINIFTR	2	2465467392	2465467392		85008756	729097464	sp|P11498|PYC_HUMAN	ADEAYLIGR	2	26444306	23968808	2475498	ENNVDAVHPGYGFLSER	3	114610472	95119616	19490862	VVHSYEELEENYTR	3	80836056	80836056
30721B	1	MG132	CPA	MG132, CPA	1	37-1_ZC_AP_3	ZL-II-37-1_ZC_AP_3.raw	2022-05-21 02:11:16	2708138752	2355466200	8336759424	AVID_CHICK	GEFTGTYITAVTATSNEIK	2	1872623616	1839418112	33205464	TQPTFGFTVNWK	2	1397793920	1397793920		SSVNDIGDDWK	2	2777286656	2777286656		VGINIFTR	2	2322260736	2322260736		86185714	711876764	sp|P11498|PYC_HUMAN	ADEAYLIGR	2	24861234	22525404	2335831	ENNVDAVHPGYGFLSER	3	109531448	89980448	19551008	VVHSYEELEENYTR	3	82170080	82170080
30721B	1	MG132	Dil.	MG132, Dil.	1	37-1_ZD_AP_1	ZL-II-37-1_ZD_AP_1.raw	2022-05-19 09:30:53	2833155072	2420325848	8385526976	AVID_CHICK	GEFTGTYITAVTATSNEIK	2	2002561024	1967863296	34697688	TQPTFGFTVNWK	2	585441472	585441472		SSVNDIGDDWK	2	3446594048	3446594048		VGINIFTR	2	2385628160	2385628160		91385173	787030500	sp|P11498|PYC_HUMAN	ADEAYLIGR	2	25773424	23446156	2327271	ENNVDAVHPGYGFLSER	3	122410888	101879168	20531716	VVHSYEELEENYTR	3	98765576	98765576
30721B	1	MG132	Dil.	MG132, Dil.	1	37-1_ZD_AP_2	ZL-II-37-1_ZD_AP_2.raw	2022-05-19 11:24:06	2950188288	2712762952	8905751488	AVID_CHICK	GEFTGTYITAVTATSNEIK	2	2259879680	2224480000	35400008	TQPTFGFTVNWK	2	298826944	298826944		SSVNDIGDDWK	2	3705081600	3705081600		VGINIFTR	2	2677362944	2677362944		96384376	841065422	sp|P11498|PYC_HUMAN	ADEAYLIGR	2	28386002	25808262	2577742	ENNVDAVHPGYGFLSER	3	121770616	100429312	21341306	VVHSYEELEENYTR	3	105241088	105241088
30721B	1	MG132	Dil.	MG132, Dil.	1	37-1_ZD_AP_2_220520065307	ZL-II-37-1_ZD_AP_2_220520065307.raw	2022-05-20 06:53:07	2433566720	2194285560	8580893056	AVID_CHICK	GEFTGTYITAVTATSNEIK	2	2137756032	2101166336	36590072	TQPTFGFTVNWK	2	1168272768	1168272768		SSVNDIGDDWK	2	3153758464	3153758464		VGINIFTR	2	2157695488	2157695488		89975985	734398306	sp|P11498|PYC_HUMAN	ADEAYLIGR	2	22574060	20338786	2235276	ENNVDAVHPGYGFLSER	3	116593320	94678112	21915220	VVHSYEELEENYTR	3	90953448	90953448
30721B	1	MG132	Dil.	MG132, Dil.	1	37-1_ZD_AP_3	ZL-II-37-1_ZD_AP_3.raw	2022-05-20 22:24:50	2437503488	2177661768	8819055488	AVID_CHICK	GEFTGTYITAVTATSNEIK	2	2031291648	1991191936	40099528	TQPTFGFTVNWK	2	1226335616	1226335616		SSVNDIGDDWK	2	3463965696	3463965696		VGINIFTR	2	2137562240	2137562240		86717060	733349948	sp|P11498|PYC_HUMAN	ADEAYLIGR	2	22122298	19919660	2202638	ENNVDAVHPGYGFLSER	3	103844464	83568728	20275730	VVHSYEELEENYTR	3	81879592	81879592
30721B	1	MG132	Tg	MG132, Tg	1	37-1_ZT_AP_1	ZL-II-37-1_ZT_AP_1.raw	2022-05-19 00:03:18	2681447424	2652855640	7786261280	AVID_CHICK	GEFTGTYITAVTATSNEIK	2	1507130496	1478094592	29035608	TQPTFGFTVNWK	2	506667808	506667808		SSVNDIGDDWK	2	3177678848	3177678848		VGINIFTR	2	2623820032	2623820032		85521950	760898452	sp|P11498|PYC_HUMAN	ADEAYLIGR	2	27430174	24945564	2484611	ENNVDAVHPGYGFLSER	3	114210200	93986384	20223810	VVHSYEELEENYTR	3	82349656	82349656
30721B	1	MG132	Tg	MG132, Tg	1	37-1_ZT_AP_2	ZL-II-37-1_ZT_AP_2.raw	2022-05-19 21:25:23	2965623040	2655971548	8210586848	AVID_CHICK	GEFTGTYITAVTATSNEIK	2	1708874368	1675939456	32934620	TQPTFGFTVNWK	2	536795232	536795232		SSVNDIGDDWK	2	3374815232	3374815232		VGINIFTR	2	2623036928	2623036928		96706312	869851522	sp|P11498|PYC_HUMAN	ADEAYLIGR	2	30868168	27788178	3079988	ENNVDAVHPGYGFLSER	3	120347800	98961936	21385866	VVHSYEELEENYTR	3	106082872	106082872
30721B	1	MG132	Tg	MG132, Tg	1	37-1_ZT_AP_3	ZL-II-37-1_ZT_AP_3.raw	2022-05-21 05:57:38	2660844288	2203255996	7228694592	AVID_CHICK	GEFTGTYITAVTATSNEIK	2	1888017408	1853944832	34072508	TQPTFGFTVNWK	2	436333888	436333888		SSVNDIGDDWK	2	2769232384	2769232384		VGINIFTR	2	2169183488	2169183488		94497675	801711804	sp|P11498|PYC_HUMAN	ADEAYLIGR	2	26109194	23377828	2731366	ENNVDAVHPGYGFLSER	3	123404736	100795384	22609360	VVHSYEELEENYTR	3	94603120	94603120
30721B	1	MG132	Veh.	MG132, Veh.	1	37-1_ZV_AP_1	ZL-II-37-1_ZV_AP_1.raw	2022-05-19 01:56:36	3087542016	2401582630	8144646656	AVID_CHICK	GEFTGTYITAVTATSNEIK	2	1710194432	1680822912	29371430	TQPTFGFTVNWK	2	826827136	826827136		SSVNDIGDDWK	2	3264785408	3264785408		VGINIFTR	2	2372211200	2372211200		81203566	786315528	sp|P11498|PYC_HUMAN	ADEAYLIGR	2	29780778	27499992	2280785	ENNVDAVHPGYGFLSER	3	99272576	81564560	17708010	VVHSYEELEENYTR	3	87029200	87029200
30721B	1	MG132	Veh.	MG132, Veh.	1	37-1_ZV_AP_2	ZL-II-37-1_ZV_AP_2.raw	2022-05-20 01:12:17	3272550656	2695618782	9243957120	AVID_CHICK	GEFTGTYITAVTATSNEIK	2	1962930816	1930113920	32816862	TQPTFGFTVNWK	2	1410141184	1410141184		SSVNDIGDDWK	2	3240900096	3240900096		VGINIFTR	2	2662801920	2662801920		94335523	877463454	sp|P11498|PYC_HUMAN	ADEAYLIGR	2	33526788	30597166	2929620	ENNVDAVHPGYGFLSER	3	128284416	107073072	21211338	VVHSYEELEENYTR	3	92130544	92130544
30721B	1	MG132	Veh.	MG132, Veh.	1	37-1_ZV_AP_3	ZL-II-37-1_ZV_AP_3.raw	2022-05-21 04:04:30	2950904832	2250869026	7611581376	AVID_CHICK	GEFTGTYITAVTATSNEIK	2	1764502144	1734081024	30421282	TQPTFGFTVNWK	2	681235648	681235648		SSVNDIGDDWK	2	2975816960	2975816960		VGINIFTR	2	2220447744	2220447744		91706773	775198682	sp|P11498|PYC_HUMAN	ADEAYLIGR	2	26675142	24163570	2511572	ENNVDAVHPGYGFLSER	3	108520672	87451976	21068686	VVHSYEELEENYTR	3	80677960	80677960
30721B	2	Veh.	CPA	Veh., CPA	1	37-2_VC_AP_3	ZL-II-37-2_VC_AP_3.raw	2022-08-26 04:28:23	315907424	78817848	231107780	AVID_CHICK	GEFTGTYITAVTATSNEIK	2	84063504	84063504		TQPTFGFTVNWK	2	36232192	36232192		SSVNDIGDDWK	2	89932728	60963488	28969252	VGINIFTR	2	49848596	49848596		#N/A	#N/A	sp|P11498|PYC_HUMAN	ADEAYLIGR	2	8683	0	8683	ENNVDAVHPGYGFLSER	3	183915	53484	130432	VVHSYEELEENYTR	3	#N/A	#N/A
30721B	2	Veh.	CPA	Veh., CPA	1	37-2_VC_AP_4	ZL-II-37-2_VC_AP_4.raw	2022-08-26 20:01:46	1008248000	850857568	2704735168	AVID_CHICK	GEFTGTYITAVTATSNEIK	2	640473280	640473280		TQPTFGFTVNWK	2	449633408	449633408		SSVNDIGDDWK	2	1104116736	933943808	170172896	VGINIFTR	2	680684672	680684672		92616146	282831671	sp|P11498|PYC_HUMAN	ADEAYLIGR	2	8941628	7214093	1727535	ENNVDAVHPGYGFLSER	3	49307016	36318028	12988987	VVHSYEELEENYTR	3	42055708	30945824
30721B	2	Veh.	CPA	Veh., CPA	1	37-2_VC_AP_5	ZL-II-37-2_VC_AP_5.raw	2022-08-28 02:28:03	922156096	828220640	2582269344	AVID_CHICK	GEFTGTYITAVTATSNEIK	2	608252672	608252672		TQPTFGFTVNWK	2	471768352	471768352		SSVNDIGDDWK	2	984283776	829155648	155127968	VGINIFTR	2	673092672	673092672		82740255	239188383	sp|P11498|PYC_HUMAN	ADEAYLIGR	2	7483120	6270765	1212354	ENNVDAVHPGYGFLSER	3	40878904	27096816	13782088	VVHSYEELEENYTR	3	38916904	29367348
30721B	2	Veh.	CPA	Veh., CPA	1	37-2_VC_AP_6	ZL-II-37-2_VC_AP_6.raw	2022-08-28 10:08:11	1001731648	902745296	2586662720	AVID_CHICK	GEFTGTYITAVTATSNEIK	2	585384960	585384960		TQPTFGFTVNWK	2	450970496	450970496		SSVNDIGDDWK	2	1071300864	859431488	211869520	VGINIFTR	2	690875776	690875776		86468832	265431379	sp|P11498|PYC_HUMAN	ADEAYLIGR	2	9056092	7540643	1515450	ENNVDAVHPGYGFLSER	3	46464400	32875870	13588526	VVHSYEELEENYTR	3	40627664	29310788
30721B	2	Veh.	CPA	Veh., CPA	1	37-2_VC_AP_7	ZL-II-37-2_VC_AP_7.raw	2022-08-30 11:53:01	1210084096	1155128416	3044434688	AVID_CHICK	GEFTGTYITAVTATSNEIK	2	668479744	668479744		TQPTFGFTVNWK	2	530774784	530774784		SSVNDIGDDWK	2	1364170368	1027111104	337059360	VGINIFTR	2	818069056	818069056		100639660	319085732	sp|P11498|PYC_HUMAN	ADEAYLIGR	2	13618316	11720668	1897648	ENNVDAVHPGYGFLSER	3	49003420	34932176	14071242	VVHSYEELEENYTR	3	55242768	41338300
30721B	2	Veh.	Dil.	Veh., Dil.	1	37-2_VD_AP_1	ZL-II-37-2_VD_AP_1.raw	2022-08-24 19:16:23	1477471616	1186201600	3149911808	AVID_CHICK	GEFTGTYITAVTATSNEIK	2	635489024	635489024		TQPTFGFTVNWK	2	525214464	525214464		SSVNDIGDDWK	2	1447784576	1125395584	322388864	VGINIFTR	2	863812736	863812736		89937531	344264197	sp|P11498|PYC_HUMAN	ADEAYLIGR	2	9050155	7922053	1128102	ENNVDAVHPGYGFLSER	3	56601384	44323192	12278190	VVHSYEELEENYTR	3	42995996	33847144
30721B	2	Veh.	Dil.	Veh., Dil.	1	37-2_VD_AP_2	ZL-II-37-2_VD_AP_2.raw	2022-08-25 03:14:39	559026432	347034240	826012800	AVID_CHICK	GEFTGTYITAVTATSNEIK	2	135541808	135541808		TQPTFGFTVNWK	2	128238640	128238640		SSVNDIGDDWK	2	463979392	339588736	124390624	VGINIFTR	2	222643616	222643616		#N/A	#N/A	sp|P11498|PYC_HUMAN	ADEAYLIGR	2	2359361	2028220	331140	ENNVDAVHPGYGFLSER	3	13966833	10163012	3803822	VVHSYEELEENYTR	3	11054313	8449001
30721B	2	Veh.	Dil.	Veh., Dil.	1	37-2_VD_AP_3	ZL-II-37-2_VD_AP_3.raw	2022-08-25 17:00:01	1314964992	1015356160	2892758368	AVID_CHICK	GEFTGTYITAVTATSNEIK	2	692414336	692414336		TQPTFGFTVNWK	2	496043744	496043744		SSVNDIGDDWK	2	1228517888	958731072	269786944	VGINIFTR	2	745569216	745569216		86653648	292977975	sp|P11498|PYC_HUMAN	ADEAYLIGR	2	9066179	7886801	1179377	ENNVDAVHPGYGFLSER	3	45732864	33775944	11956918	VVHSYEELEENYTR	3	40996480	31141954
30721B	2	Veh.	Dil.	Veh., Dil.	1	37-2_VD_AP_4	ZL-II-37-2_VD_AP_4.raw	2022-08-26 14:16:46	1262411264	1191066912	3146054656	AVID_CHICK	GEFTGTYITAVTATSNEIK	2	733231872	733231872		TQPTFGFTVNWK	2	451743104	451743104		SSVNDIGDDWK	2	1479635712	1124824320	354811552	VGINIFTR	2	836255360	836255360		94252410	310485182	sp|P11498|PYC_HUMAN	ADEAYLIGR	2	9383364	8032690	1350674	ENNVDAVHPGYGFLSER	3	50142708	37331360	12811348	VVHSYEELEENYTR	3	43611368	32778692
30721B	2	Veh.	Dil.	Veh., Dil.	1	37-2_VD_AP_5	ZL-II-37-2_VD_AP_5.raw	2022-08-28 06:17:57	944832128	806294704	2421072576	AVID_CHICK	GEFTGTYITAVTATSNEIK	2	589461760	589461760		TQPTFGFTVNWK	2	361334976	361334976		SSVNDIGDDWK	2	998220608	831100864	167119728	VGINIFTR	2	639174976	639174976		71855907	226546104	sp|P11498|PYC_HUMAN	ADEAYLIGR	2	6863002	5838776	1024226	ENNVDAVHPGYGFLSER	3	40173800	28654072	11519731	VVHSYEELEENYTR	3	34254744	24502124
30721B	2	Veh.	Dil.	Veh., Dil.	1	37-2_VD_AP_6	ZL-II-37-2_VD_AP_6.raw	2022-08-28 23:34:36	991627136	819294768	2534806048	AVID_CHICK	GEFTGTYITAVTATSNEIK	2	663142528	663142528		TQPTFGFTVNWK	2	353651552	353651552		SSVNDIGDDWK	2	990746560	844731840	146014640	VGINIFTR	2	673280128	673280128		73035452	231246894	sp|P11498|PYC_HUMAN	ADEAYLIGR	2	6976705	6066842	909864	ENNVDAVHPGYGFLSER	3	42030992	29881374	12149616	VVHSYEELEENYTR	3	38686196	28914282
30721B	2	Veh.	Tg	Veh., Tg	1	37-2_VTg_AP_3	ZL-II-37-2_VTg_AP_3.raw	2022-08-25 20:49:12	1192055552	1393582624	3802819008	AVID_CHICK	GEFTGTYITAVTATSNEIK	2	879135040	879135040		TQPTFGFTVNWK	2	654847424	654847424		SSVNDIGDDWK	2	1744272000	1309762944	434509024	VGINIFTR	2	959073600	959073600		137364624	432848208	sp|P11498|PYC_HUMAN	ADEAYLIGR	2	13427059	10849972	2577088	ENNVDAVHPGYGFLSER	3	71197960	50540020	20657948	VVHSYEELEENYTR	3	61098932	45892980
30721B	2	Veh.	Tg	Veh., Tg	1	37-2_VTg_AP_4	ZL-II-37-2_VTg_AP_4.raw	2022-08-26 21:56:47	1033671360	1286672672	3622417920	AVID_CHICK	GEFTGTYITAVTATSNEIK	2	831123136	831123136		TQPTFGFTVNWK	2	603311488	603311488		SSVNDIGDDWK	2	1523271168	1212290816	310980192	VGINIFTR	2	975692480	975692480		133233212	400258065	sp|P11498|PYC_HUMAN	ADEAYLIGR	2	13380889	10929573	2451316	ENNVDAVHPGYGFLSER	3	68727904	47714200	21013704	VVHSYEELEENYTR	3	63574892	46458600
30721B	2	Veh.	Tg	Veh., Tg	1	37-2_VTg_AP_5	ZL-II-37-2_VTg_AP_5.raw	2022-08-28 04:23:04	957005120	1182528800	3190323904	AVID_CHICK	GEFTGTYITAVTATSNEIK	2	792884608	792884608		TQPTFGFTVNWK	2	316331776	316331776		SSVNDIGDDWK	2	1448149760	1173364224	274785504	VGINIFTR	2	907743296	907743296		124470468	376472796	sp|P11498|PYC_HUMAN	ADEAYLIGR	2	13880740	11632112	2248627	ENNVDAVHPGYGFLSER	3	63108144	42537672	20570472	VVHSYEELEENYTR	3	64579444	49195864
30721B	2	Veh.	Tg	Veh., Tg	1	37-2_VTg_AP_6	ZL-II-37-2_VTg_AP_6.raw	2022-08-28 12:03:29	1063301184	1360630624	3734328704	AVID_CHICK	GEFTGTYITAVTATSNEIK	2	897870784	897870784		TQPTFGFTVNWK	2	635710144	635710144		SSVNDIGDDWK	2	1616469376	1228293248	388176096	VGINIFTR	2	972454528	972454528		136823818	403260792	sp|P11498|PYC_HUMAN	ADEAYLIGR	2	16508823	13922772	2586050	ENNVDAVHPGYGFLSER	3	71307936	49825400	21482546	VVHSYEELEENYTR	3	61553992	44851212
30721B	2	Veh.	Veh.	Veh., Veh.	1	37-2_VV_AP_3	ZL-II-37-2_VV_AP_3.raw	2022-08-26 06:22:20	1150900864	1295790752	3681536000	AVID_CHICK	GEFTGTYITAVTATSNEIK	2	879153856	879153856		TQPTFGFTVNWK	2	712235456	712235456		SSVNDIGDDWK	2	1593571200	1193963776	399607840	VGINIFTR	2	896182912	896182912		86031324	267005869	sp|P11498|PYC_HUMAN	ADEAYLIGR	2	9748198	8111445	1636754	ENNVDAVHPGYGFLSER	3	45257440	30994328	14263111	VVHSYEELEENYTR	3	37876388	27690856
30721B	2	Veh.	Veh.	Veh., Veh.	1	37-2_VV_AP_4	ZL-II-37-2_VV_AP_4.raw	2022-08-26 16:11:44	1255605632	1485939776	4268105280	AVID_CHICK	GEFTGTYITAVTATSNEIK	2	961255040	961255040		TQPTFGFTVNWK	2	766792384	766792384		SSVNDIGDDWK	2	2007425280	1530771456	476653376	VGINIFTR	2	1009286400	1009286400		100299432	329354508	sp|P11498|PYC_HUMAN	ADEAYLIGR	2	10346575	8687214	1659361	ENNVDAVHPGYGFLSER	3	55833132	40029340	15803788	VVHSYEELEENYTR	3	45678096	34409156
30721B	2	Veh.	Veh.	Veh., Veh.	1	37-2_VV_AP_5	ZL-II-37-2_VV_AP_5.raw	2022-08-28 00:32:57	1049722496	721207904	3186432384	AVID_CHICK	GEFTGTYITAVTATSNEIK	2	884466560	884466560		TQPTFGFTVNWK	2	688487168	688487168		SSVNDIGDDWK	2	1542373120	1217321984	325051232	VGINIFTR	2	396156672	396156672		86002219	257937826	sp|P11498|PYC_HUMAN	ADEAYLIGR	2	9174315	7732474	1441841	ENNVDAVHPGYGFLSER	3	47460980	32492096	14968882	VVHSYEELEENYTR	3	39769396	28850030
30721B	2	Veh.	Veh.	Veh., Veh.	1	37-2_VV_AP_6	ZL-II-37-2_VV_AP_6.raw	2022-08-28 15:53:53	1251374336	1377532640	4174429248	AVID_CHICK	GEFTGTYITAVTATSNEIK	2	1035434944	1035434944		TQPTFGFTVNWK	2	690721984	690721984		SSVNDIGDDWK	2	1919557760	1495148800	424409120	VGINIFTR	2	953123520	953123520		95768832	307428497	sp|P11498|PYC_HUMAN	ADEAYLIGR	2	12123160	10551571	1571588	ENNVDAVHPGYGFLSER	3	56576168	40521280	16054882	VVHSYEELEENYTR	3	50603396	39658872
30721B	2	MG132	CPA	MG132, CPA	1	37-2_ZC_AP_3	ZL-II-37-2_ZC_AP_3.raw	2022-08-26 00:38:36	1046772032	1437388544	3830094976	AVID_CHICK	GEFTGTYITAVTATSNEIK	2	948788544	948788544		TQPTFGFTVNWK	2	580753664	580753664		SSVNDIGDDWK	2	1591759104	1227461760	364297536	VGINIFTR	2	1073091008	1073091008		69258714	212898109	sp|P11498|PYC_HUMAN	ADEAYLIGR	2	4294872	3541531	753341	ENNVDAVHPGYGFLSER	3	35432248	24176790	11255458	VVHSYEELEENYTR	3	30405912	22392430
30721B	2	MG132	CPA	MG132, CPA	1	37-2_ZC_AP_4	ZL-II-37-2_ZC_AP_4.raw	2022-08-27 01:46:44	1040830144	1620165664	3988265728	AVID_CHICK	GEFTGTYITAVTATSNEIK	2	929341184	929341184		TQPTFGFTVNWK	2	646765440	646765440		SSVNDIGDDWK	2	1658356352	1225174912	433181472	VGINIFTR	2	1186984192	1186984192		76738619	234762513	sp|P11498|PYC_HUMAN	ADEAYLIGR	2	5892472	4922853	969619	ENNVDAVHPGYGFLSER	3	43806824	31477310	12329514	VVHSYEELEENYTR	3	38909480	29260710
30721B	2	MG132	CPA	MG132, CPA	1	37-2_ZC_AP_5	ZL-II-37-2_ZC_AP_5.raw	2022-08-27 22:37:52	1040574656	1593231232	4222183040	AVID_CHICK	GEFTGTYITAVTATSNEIK	2	1013873024	1013873024		TQPTFGFTVNWK	2	647619456	647619456		SSVNDIGDDWK	2	1764995968	1366227712	398768384	VGINIFTR	2	1194462848	1194462848		78800926	237455289	sp|P11498|PYC_HUMAN	ADEAYLIGR	2	7370429	6284545	1085884	ENNVDAVHPGYGFLSER	3	46583980	33910712	12673263	VVHSYEELEENYTR	3	38175752	28385014
30721B	2	MG132	CPA	MG132, CPA	1	37-2_ZC_AP_6	ZL-II-37-2_ZC_AP_6.raw	2022-08-28 13:58:38	1094372736	1678149184	4209293184	AVID_CHICK	GEFTGTYITAVTATSNEIK	2	1064998912	1064998912		TQPTFGFTVNWK	2	577475072	577475072		SSVNDIGDDWK	2	1835710592	1362190208	473520192	VGINIFTR	2	1204628992	1204628992		79933956	250547486	sp|P11498|PYC_HUMAN	ADEAYLIGR	2	6359886	5338264	1021621	ENNVDAVHPGYGFLSER	3	44019632	31035032	12984595	VVHSYEELEENYTR	3	38505052	28586384
30721B	2	MG132	Dil.	MG132, Dil.	1	37-2_ZD_AP_3	ZL-II-37-2_ZD_AP_3.raw	2022-08-25 18:54:56	1312641792	1519625120	4134380096	AVID_CHICK	GEFTGTYITAVTATSNEIK	2	913680640	913680640		TQPTFGFTVNWK	2	808202432	808202432		SSVNDIGDDWK	2	1865953024	1379412352	486540448	VGINIFTR	2	1033084672	1033084672		83974103	262326358	sp|P11498|PYC_HUMAN	ADEAYLIGR	2	7696306	6558518	1137788	ENNVDAVHPGYGFLSER	3	44621768	30875644	13746126	VVHSYEELEENYTR	3	41928376	32498168
30721B	2	MG132	Dil.	MG132, Dil.	1	37-2_ZD_AP_4	ZL-II-37-2_ZD_AP_4.raw	2022-08-26 18:06:51	1152682112	1560829472	4237517312	AVID_CHICK	GEFTGTYITAVTATSNEIK	2	993920192	993920192		TQPTFGFTVNWK	2	815314752	815314752		SSVNDIGDDWK	2	1672909056	1270181120	402728224	VGINIFTR	2	1158101248	1158101248		77661940	246453702	sp|P11498|PYC_HUMAN	ADEAYLIGR	2	4732729	3809420	923309	ENNVDAVHPGYGFLSER	3	40178300	28959678	11218623	VVHSYEELEENYTR	3	36734604	27875964
30721B	2	MG132	Dil.	MG132, Dil.	1	37-2_ZD_AP_5	ZL-II-37-2_ZD_AP_5.raw	2022-08-27 18:48:00	1135345664	1487229824	4092945152	AVID_CHICK	GEFTGTYITAVTATSNEIK	2	943228992	943228992		TQPTFGFTVNWK	2	794809920	794809920		SSVNDIGDDWK	2	1632068992	1249872768	382196352	VGINIFTR	2	1105033472	1105033472		86754363	267032191	sp|P11498|PYC_HUMAN	ADEAYLIGR	2	5888888	4957931	930957	ENNVDAVHPGYGFLSER	3	50835672	37274092	13561583	VVHSYEELEENYTR	3	33964864	25647954
30721B	2	MG132	Dil.	MG132, Dil.	1	37-2_ZD_AP_6	ZL-II-37-2_ZD_AP_6.raw	2022-08-28 17:49:09	1063915776	1322879104	3795285120	AVID_CHICK	GEFTGTYITAVTATSNEIK	2	878796480	878796480		TQPTFGFTVNWK	2	688215424	688215424		SSVNDIGDDWK	2	1512805248	1209099776	303705664	VGINIFTR	2	1019173440	1019173440		72688836	225109057	sp|P11498|PYC_HUMAN	ADEAYLIGR	2	5856035	4964347	891688	ENNVDAVHPGYGFLSER	3	46875104	34293736	12581364	VVHSYEELEENYTR	3	29528510	21271060
30721B	2	MG132	Tg	MG132, Tg	1	37-2_ZTg_AP_3	ZL-II-37-2_ZTg_AP_3.raw	2022-08-26 02:33:25	982868480	1232639648	3502660032	AVID_CHICK	GEFTGTYITAVTATSNEIK	2	837858880	837858880		TQPTFGFTVNWK	2	724147840	724147840		SSVNDIGDDWK	2	1355754752	1031884224	323870560	VGINIFTR	2	908769088	908769088		79182139	236594342	sp|P11498|PYC_HUMAN	ADEAYLIGR	2	5863021	4884384	978637	ENNVDAVHPGYGFLSER	3	45793132	33354864	12438267	VVHSYEELEENYTR	3	33508560	24045120
30721B	2	MG132	Tg	MG132, Tg	1	37-2_ZTg_AP_4	ZL-II-37-2_ZTg_AP_4.raw	2022-08-26 23:51:35	988158912	1278597536	3625598336	AVID_CHICK	GEFTGTYITAVTATSNEIK	2	760051584	760051584		TQPTFGFTVNWK	2	710615744	710615744		SSVNDIGDDWK	2	1444684160	1160508800	284175328	VGINIFTR	2	994422208	994422208		84817916	258960095	sp|P11498|PYC_HUMAN	ADEAYLIGR	2	7421344	6422875	998469	ENNVDAVHPGYGFLSER	3	44581408	31639344	12942062	VVHSYEELEENYTR	3	42667716	31546932
30721B	2	MG132	Tg	MG132, Tg	1	37-2_ZTg_AP_5	ZL-II-37-2_ZTg_AP_5.raw	2022-08-27 20:42:47	1105948416	1406126272	4124602368	AVID_CHICK	GEFTGTYITAVTATSNEIK	2	895871680	895871680		TQPTFGFTVNWK	2	738436032	738436032		SSVNDIGDDWK	2	1867641216	1475904768	391736384	VGINIFTR	2	1014389888	1014389888		97874266	294180930	sp|P11498|PYC_HUMAN	ADEAYLIGR	2	8160832	6832166	1328665	ENNVDAVHPGYGFLSER	3	53520128	38232596	15287538	VVHSYEELEENYTR	3	49671380	37023616
30721B	2	MG132	Tg	MG132, Tg	1	37-2_ZTg_AP_6	ZL-II-37-2_ZTg_AP_6.raw	2022-08-28 21:39:29	948697920	1233726432	3575522944	AVID_CHICK	GEFTGTYITAVTATSNEIK	2	888962048	888962048		TQPTFGFTVNWK	2	635073728	635073728		SSVNDIGDDWK	2	1360342528	1089051648	271290912	VGINIFTR	2	962435520	962435520		81073817	246437062	sp|P11498|PYC_HUMAN	ADEAYLIGR	2	6010186	5088558	921628	ENNVDAVHPGYGFLSER	3	41307552	27761188	13546365	VVHSYEELEENYTR	3	43693924	32887314
30721B	2	MG132	Veh.	MG132, Veh.	1	37-2_ZV_AP_3	ZL-II-37-2_ZV_AP_3.raw	2022-08-25 22:43:49	1192249600	1279024832	3613460800	AVID_CHICK	GEFTGTYITAVTATSNEIK	2	819143296	819143296		TQPTFGFTVNWK	2	713455680	713455680		SSVNDIGDDWK	2	1465797760	1133817472	331980480	VGINIFTR	2	947044352	947044352		69841695	223178227	sp|P11498|PYC_HUMAN	ADEAYLIGR	2	4881957	3940959	940998	ENNVDAVHPGYGFLSER	3	38758120	27250592	11507525	VVHSYEELEENYTR	3	35964940	28270922
30721B	2	MG132	Veh.	MG132, Veh.	1	37-2_ZV_AP_4	ZL-II-37-2_ZV_AP_4.raw	2022-08-27 03:41:38	1174985600	1375529216	3884890880	AVID_CHICK	GEFTGTYITAVTATSNEIK	2	902771456	902771456		TQPTFGFTVNWK	2	719528320	719528320		SSVNDIGDDWK	2	1524686848	1205874304	318812416	VGINIFTR	2	1056716800	1056716800		79558047	254127003	sp|P11498|PYC_HUMAN	ADEAYLIGR	2	7685982	6542185	1143797	ENNVDAVHPGYGFLSER	3	46380464	32883790	13496674	VVHSYEELEENYTR	3	40339292	30410954
30721B	2	MG132	Veh.	MG132, Veh.	1	37-2_ZV_AP_5	ZL-II-37-2_ZV_AP_5.raw	2022-08-27 16:53:05	1544970240	1790277728	4819690688	AVID_CHICK	GEFTGTYITAVTATSNEIK	2	1061777984	1061777984		TQPTFGFTVNWK	2	829710976	829710976		SSVNDIGDDWK	2	2162122240	1650023168	512099168	VGINIFTR	2	1278178560	1278178560		101378619	339820978	sp|P11498|PYC_HUMAN	ADEAYLIGR	2	11728580	10284122	1444459	ENNVDAVHPGYGFLSER	3	59994288	44085820	15908469	VVHSYEELEENYTR	3	51192856	40905924
30721B	2	MG132	Veh.	MG132, Veh.	1	37-2_ZV_AP_6	ZL-II-37-2_ZV_AP_6.raw	2022-08-28 19:44:05	1171531520	1337341728	3793002432	AVID_CHICK	GEFTGTYITAVTATSNEIK	2	885417536	885417536		TQPTFGFTVNWK	2	689825536	689825536		SSVNDIGDDWK	2	1493269504	1186843520	306425888	VGINIFTR	2	1030915840	1030915840		74102511	246959341	sp|P11498|PYC_HUMAN	ADEAYLIGR	2	8420547	7415559	1004988	ENNVDAVHPGYGFLSER	3	43668652	30079356	13589296	VVHSYEELEENYTR	3	36203756	28419858
30721B	3	MG132	BFA	MG132, BFA	1	51_ZB_AP_1	ZL-II-51_ZB_AP_1.raw	2022-10-08 01:35:41	1246633984	1454611328	4303413952	AVID_CHICK	GEFTGTYITAVTATSNEIK	2	864058880	864058880		TQPTFGFTVNWK	2	1085735424	1085735424		SSVNDIGDDWK	2	1750813696	1324911104	425902784	VGINIFTR	2	1028708544	1028708544		#N/A	500833393	sp|P11498|PYC_HUMAN	ADEAYLIGR	2	11390213	11390213	#N/A	ENNVDAVHPGYGFLSER	3	98989376	72380032	26609352	VVHSYEELEENYTR	3	72723984	50021848
30721B	3	MG132	BFA	MG132, BFA	1	51_ZB_AP_2	ZL-II-51_ZB_AP_2.raw	2022-10-09 05:55:52	914959296	970427008	3103158144	AVID_CHICK	GEFTGTYITAVTATSNEIK	2	576252736	576252736		TQPTFGFTVNWK	2	798586432	798586432		SSVNDIGDDWK	2	1252430080	1005160960	247268992	VGINIFTR	2	723158016	723158016		#N/A	352325092	sp|P11498|PYC_HUMAN	ADEAYLIGR	2	7253108	7253108	#N/A	ENNVDAVHPGYGFLSER	3	77567192	53844832	23722358	VVHSYEELEENYTR	3	54812104	34214348
30721B	3	MG132	BFA	MG132, BFA	1	51_ZB_AP_3	ZL-II-51_ZB_AP_3.raw	2022-10-10 11:35:46	1097534848	1180988704	3774966272	AVID_CHICK	GEFTGTYITAVTATSNEIK	2	678114752	678114752		TQPTFGFTVNWK	2	940581696	940581696		SSVNDIGDDWK	2	1529452032	1252366592	277085472	VGINIFTR	2	903903232	903903232		#N/A	448977163	sp|P11498|PYC_HUMAN	ADEAYLIGR	2	9636539	9636539	#N/A	ENNVDAVHPGYGFLSER	3	88753736	64407224	24346512	VVHSYEELEENYTR	3	73984160	51745352
30721B	3	MG132	CPA	MG132, CPA	1	51_ZC_AP_1	ZL-II-51_ZC_AP_1.raw	2022-10-08 05:49:40	1493155456	1133391392	3404158400	AVID_CHICK	GEFTGTYITAVTATSNEIK	2	644955328	644955328		TQPTFGFTVNWK	2	859867456	859867456		SSVNDIGDDWK	2	1364863616	1065403840	299459616	VGINIFTR	2	833931776	833931776		#N/A	482847495	sp|P11498|PYC_HUMAN	ADEAYLIGR	2	12652439	12652439	#N/A	ENNVDAVHPGYGFLSER	3	97502280	73876928	23625358	VVHSYEELEENYTR	3	72256728	50891384
30721B	3	MG132	CPA	MG132, CPA	1	51_ZC_AP_2	ZL-II-51_ZC_AP_2.raw	2022-10-09 08:02:48	1172008192	825305776	2683900928	AVID_CHICK	GEFTGTYITAVTATSNEIK	2	431543232	431543232		TQPTFGFTVNWK	2	687828352	687828352		SSVNDIGDDWK	2	1118589824	928906688	189683120	VGINIFTR	2	635622656	635622656		#N/A	395642086	sp|P11498|PYC_HUMAN	ADEAYLIGR	2	11159706	11159706	#N/A	ENNVDAVHPGYGFLSER	3	85172136	61398128	23774004	VVHSYEELEENYTR	3	65832188	46563660
30721B	3	MG132	CPA	MG132, CPA	1	51_ZC_AP_3	ZL-II-51_ZC_AP_3.raw	2022-10-10 09:29:31	1335993088	876559280	2997880896	AVID_CHICK	GEFTGTYITAVTATSNEIK	2	541653888	541653888		TQPTFGFTVNWK	2	809315072	809315072		SSVNDIGDDWK	2	1181839872	976096320	205743664	VGINIFTR	2	670815616	670815616		#N/A	448779112	sp|P11498|PYC_HUMAN	ADEAYLIGR	2	11468640	11468640	#N/A	ENNVDAVHPGYGFLSER	3	89880952	64839852	25041100	VVHSYEELEENYTR	3	68816296	48931720
30721B	3	MG132	DTT	MG132, DTT	1	51_ZD_AP_1	ZL-II-51_ZD_AP_1.raw	2022-10-07 23:28:37	738741312	664317632	1943980544	AVID_CHICK	GEFTGTYITAVTATSNEIK	2	380026688	380026688		TQPTFGFTVNWK	2	465531680	465531680		SSVNDIGDDWK	2	819684736	626894656	192790112	VGINIFTR	2	471527520	471527520		#N/A	383411788	sp|P11498|PYC_HUMAN	ADEAYLIGR	2	5991472	5991472	#N/A	ENNVDAVHPGYGFLSER	3	79942656	54475008	25467646	VVHSYEELEENYTR	3	65100088	42057796
30721B	3	MG132	DTT	MG132, DTT	1	51_ZD_AP_2	ZL-II-51_ZD_AP_2.raw	2022-10-08 15:07:25	895451264	859817792	2453365888	AVID_CHICK	GEFTGTYITAVTATSNEIK	2	476864320	476864320		TQPTFGFTVNWK	2	538621248	538621248		SSVNDIGDDWK	2	1153871232	865966912	287904384	VGINIFTR	2	571913408	571913408		#N/A	525233706	sp|P11498|PYC_HUMAN	ADEAYLIGR	2	8351582	8351582	#N/A	ENNVDAVHPGYGFLSER	3	108416496	77013968	31402540	VVHSYEELEENYTR	3	82429096	53132204
30721B	3	MG132	DTT	MG132, DTT	1	51_ZD_AP_3	ZL-II-51_ZD_AP_3.raw	2022-10-09 22:58:47	554022336	433753672	1419752576	AVID_CHICK	GEFTGTYITAVTATSNEIK	2	313455904	313455904		TQPTFGFTVNWK	2	311274528	311274528		SSVNDIGDDWK	2	532734688	447001568	85733096	VGINIFTR	2	348020576	348020576		#N/A	284062490	sp|P11498|PYC_HUMAN	ADEAYLIGR	2	3338298	3338298	#N/A	ENNVDAVHPGYGFLSER	3	69900904	47857868	22043044	VVHSYEELEENYTR	3	46486388	26494358
30721B	3	MG132	ML A/B	MG132, ML A/B	1	51_ZM_AP_1	ZL-II-51_ZM_AP_1.raw	2022-10-07 21:21:55	1703142272	1312295328	4078702400	AVID_CHICK	GEFTGTYITAVTATSNEIK	2	774449984	774449984		TQPTFGFTVNWK	2	1074064512	1074064512		SSVNDIGDDWK	2	1674283264	1296087936	378195360	VGINIFTR	2	934099968	934099968		#N/A	411986815	sp|P11498|PYC_HUMAN	ADEAYLIGR	2	6057767	6057767	#N/A	ENNVDAVHPGYGFLSER	3	77471736	55520300	21951440	VVHSYEELEENYTR	3	61040948	44621832
30721B	3	MG132	ML A/B	MG132, ML A/B	1	51_ZM_AP_2	ZL-II-51_ZM_AP_2.raw	2022-10-08 19:21:57	1459752576	1104715008	3421823680	AVID_CHICK	GEFTGTYITAVTATSNEIK	2	578249600	578249600		TQPTFGFTVNWK	2	901478080	901478080		SSVNDIGDDWK	2	1433092736	1135236864	297855872	VGINIFTR	2	806859136	806859136		#N/A	362897582	sp|P11498|PYC_HUMAN	ADEAYLIGR	2	16138486	16138486	#N/A	ENNVDAVHPGYGFLSER	3	69460200	48833276	20626926	VVHSYEELEENYTR	3	50552796	34086960
30721B	3	MG132	ML A/B	MG132, ML A/B	1	51_ZM_AP_3	ZL-II-51_ZM_AP_3.raw	2022-10-09 20:52:13	1116114944	823941392	2653376896	AVID_CHICK	GEFTGTYITAVTATSNEIK	2	468293568	468293568		TQPTFGFTVNWK	2	667111744	667111744		SSVNDIGDDWK	2	1089937664	891983872	197953680	VGINIFTR	2	625987712	625987712		#N/A	271729581	sp|P11498|PYC_HUMAN	ADEAYLIGR	2	10340365	10340365	#N/A	ENNVDAVHPGYGFLSER	3	60823872	44092568	16731303	VVHSYEELEENYTR	3	43979476	28991536
30721B	3	MG132	Tg	MG132, Tg	1	51_ZTg_AP_1	ZL-II-51_ZTg_AP_1.raw	2022-10-08 07:56:19	1621606016	1095542560	3256570272	AVID_CHICK	GEFTGTYITAVTATSNEIK	2	526413536	526413536		TQPTFGFTVNWK	2	868644544	868644544		SSVNDIGDDWK	2	1404765952	1085367936	319398304	VGINIFTR	2	776144256	776144256		#N/A	462988549	sp|P11498|PYC_HUMAN	ADEAYLIGR	2	13270269	13270269	#N/A	ENNVDAVHPGYGFLSER	3	85570832	62400888	23169948	VVHSYEELEENYTR	3	68595864	48641952
30721B	3	MG132	Tg	MG132, Tg	1	51_ZTg_AP_2	ZL-II-51_ZTg_AP_2.raw	2022-10-08 23:35:33	1554308736	1069560544	3344018560	AVID_CHICK	GEFTGTYITAVTATSNEIK	2	575974400	575974400		TQPTFGFTVNWK	2	818355072	818355072		SSVNDIGDDWK	2	1518348800	1199238400	319109856	VGINIFTR	2	750450688	750450688		#N/A	457668096	sp|P11498|PYC_HUMAN	ADEAYLIGR	2	9099116	9099116	#N/A	ENNVDAVHPGYGFLSER	3	90344296	67254712	23089590	VVHSYEELEENYTR	3	68969808	48981024
30721B	3	MG132	Tg	MG132, Tg	1	51_ZTg_AP_3	ZL-II-51_ZTg_AP_3.raw	2022-10-09 18:46:48	1442430208	1042672000	3047038176	AVID_CHICK	GEFTGTYITAVTATSNEIK	2	525068256	525068256		TQPTFGFTVNWK	2	743102272	743102272		SSVNDIGDDWK	2	1411818368	1074006912	337811264	VGINIFTR	2	704860736	704860736		#N/A	421992856	sp|P11498|PYC_HUMAN	ADEAYLIGR	2	10381292	10381292	#N/A	ENNVDAVHPGYGFLSER	3	89706528	65953056	23753472	VVHSYEELEENYTR	3	67181328	45586248
30721B	3	MG132	Tm	MG132, Tm	1	51_ZTm_AP_1	ZL-II-51_ZTm_AP_1.raw	2022-10-08 03:42:55	1443657472	1115806208	3366421632	AVID_CHICK	GEFTGTYITAVTATSNEIK	2	597095872	597095872		TQPTFGFTVNWK	2	870327488	870327488		SSVNDIGDDWK	2	1454939776	1119065984	335873920	VGINIFTR	2	779932288	779932288		#N/A	477028235	sp|P11498|PYC_HUMAN	ADEAYLIGR	2	9974459	9974459	#N/A	ENNVDAVHPGYGFLSER	3	94816520	70270424	24546096	VVHSYEELEENYTR	3	74271744	51255356
30721B	3	MG132	Tm	MG132, Tm	1	51_ZTm_AP_2	ZL-II-51_ZTm_AP_2.raw	2022-10-09 01:41:59	1218258432	529064848	2500486368	AVID_CHICK	GEFTGTYITAVTATSNEIK	2	506305088	506305088		TQPTFGFTVNWK	2	706577088	706577088		SSVNDIGDDWK	2	1113800448	936169920	177630576	VGINIFTR	2	351434272	351434272		#N/A	405316250	sp|P11498|PYC_HUMAN	ADEAYLIGR	2	9324490	9324490	#N/A	ENNVDAVHPGYGFLSER	3	79500328	54595024	24905310	VVHSYEELEENYTR	3	66755944	47065676
30721B	3	MG132	Tm	MG132, Tm	1	51_ZTm_AP_3	ZL-II-51_ZTm_AP_3.raw	2022-10-10 03:11:18	1016836224	709692184	2302934112	AVID_CHICK	GEFTGTYITAVTATSNEIK	2	371703264	371703264		TQPTFGFTVNWK	2	571810176	571810176		SSVNDIGDDWK	2	917654400	783691456	133962968	VGINIFTR	2	575729216	575729216		#N/A	347440362	sp|P11498|PYC_HUMAN	ADEAYLIGR	2	8071304	8071304	#N/A	ENNVDAVHPGYGFLSER	3	79487368	56660604	22826764	VVHSYEELEENYTR	3	55802004	35921292
30721B	3	MG132	Veh.	MG132, Veh.	1	51_ZV1_AP_0	ZL-II-51_ZV1_AP_0.raw	2022-10-07 12:54:15	951209152	882132256	2857872000	AVID_CHICK	GEFTGTYITAVTATSNEIK	2	512592192	512592192		TQPTFGFTVNWK	2	788678080	788678080		SSVNDIGDDWK	2	1209576448	942022976	267553504	VGINIFTR	2	614578752	614578752		#N/A	#N/A	sp|P11498|PYC_HUMAN	ADEAYLIGR	2	6130059	6130059	#N/A	ENNVDAVHPGYGFLSER	3	69867000	54925880	14941120	VVHSYEELEENYTR	3	50466472	37057136
30721B	3	MG132	Veh.	MG132, Veh.	1	51_ZV1_AP_1	ZL-II-51_ZV1_AP_1.raw	2022-10-07 15:00:28	1808664832	1487975200	4935913344	AVID_CHICK	GEFTGTYITAVTATSNEIK	2	1076434688	1076434688		TQPTFGFTVNWK	2	1255797248	1255797248		SSVNDIGDDWK	2	1923470336	1519588352	403882144	VGINIFTR	2	1084093056	1084093056		#N/A	648843251	sp|P11498|PYC_HUMAN	ADEAYLIGR	2	12665647	12665647	#N/A	ENNVDAVHPGYGFLSER	3	111623664	92151232	19472436	VVHSYEELEENYTR	3	76624504	58914148
30721B	3	MG132	Veh.	MG132, Veh.	1	51_ZV1_AP_2	ZL-II-51_ZV1_AP_2.raw	2022-10-09 03:48:54	1034510528	917947792	3011233728	AVID_CHICK	GEFTGTYITAVTATSNEIK	2	533510016	533510016		TQPTFGFTVNWK	2	725583488	725583488		SSVNDIGDDWK	2	1330400768	1082296576	248104144	VGINIFTR	2	669843648	669843648		#N/A	380986071	sp|P11498|PYC_HUMAN	ADEAYLIGR	2	6743307	6743307	#N/A	ENNVDAVHPGYGFLSER	3	76938344	54337216	22601132	VVHSYEELEENYTR	3	62850180	42820768
30721B	3	MG132	Veh.	MG132, Veh.	1	51_ZV1_AP_3	ZL-II-51_ZV1_AP_3.raw	2022-10-10 07:23:14	993007488	890306224	2906031424	AVID_CHICK	GEFTGTYITAVTATSNEIK	2	558646144	558646144		TQPTFGFTVNWK	2	670386688	670386688		SSVNDIGDDWK	2	1234536832	1010614592	223922224	VGINIFTR	2	666384000	666384000		#N/A	357960517	sp|P11498|PYC_HUMAN	ADEAYLIGR	2	8505017	8505017	#N/A	ENNVDAVHPGYGFLSER	3	83378032	60658848	22719184	VVHSYEELEENYTR	3	53789844	33875380
30721B	3	MG132	Veh.	MG132, Veh.	2	51_ZV2_AP_1	ZL-II-51_ZV2_AP_1.raw	2022-10-07 19:15:09	1010752128	1006367968	2732478272	AVID_CHICK	GEFTGTYITAVTATSNEIK	2	411394688	411394688		TQPTFGFTVNWK	2	581200000	581200000		SSVNDIGDDWK	2	1398879744	1066197632	332682016	VGINIFTR	2	673685952	673685952		#N/A	325375530	sp|P11498|PYC_HUMAN	ADEAYLIGR	2	9467584	9467584	#N/A	ENNVDAVHPGYGFLSER	3	70682744	49942576	20740156	VVHSYEELEENYTR	3	48791852	33195150
30721B	3	MG132	Veh.	MG132, Veh.	2	51_ZV2_AP_2	ZL-II-51_ZV2_AP_2.raw	2022-10-08 21:28:47	893077056	863636736	2386752512	AVID_CHICK	GEFTGTYITAVTATSNEIK	2	320255808	320255808		TQPTFGFTVNWK	2	447901696	447901696		SSVNDIGDDWK	2	1219261312	987109760	232151488	VGINIFTR	2	631485248	631485248		#N/A	303345859	sp|P11498|PYC_HUMAN	ADEAYLIGR	2	7246595	7246595	#N/A	ENNVDAVHPGYGFLSER	3	65242248	45455492	19786762	VVHSYEELEENYTR	3	42187120	27953860
30721B	3	MG132	Veh.	MG132, Veh.	2	51_ZV2_AP_3	ZL-II-51_ZV2_AP_3.raw	2022-10-10 05:17:31	734054848	656432720	1920884032	AVID_CHICK	GEFTGTYITAVTATSNEIK	2	274898208	274898208		TQPTFGFTVNWK	2	303496352	303496352		SSVNDIGDDWK	2	948006016	817031424	130974672	VGINIFTR	2	525458048	525458048		#N/A	238671286	sp|P11498|PYC_HUMAN	ADEAYLIGR	2	6232876	6232876	#N/A	ENNVDAVHPGYGFLSER	3	52732276	34712684	18019596	VVHSYEELEENYTR	3	38505844	24630386
30721B	3	MG132	Veh.	MG132, Veh.	3	51_ZV3_AP_1	ZL-II-51_ZV3_AP_1.raw	2022-10-07 17:08:01	1904958336	1576833792	4825156224	AVID_CHICK	GEFTGTYITAVTATSNEIK	2	771752192	771752192		TQPTFGFTVNWK	2	1289334912	1289334912		SSVNDIGDDWK	2	2079535104	1633385216	446149888	VGINIFTR	2	1130683904	1130683904		#N/A	616916120	sp|P11498|PYC_HUMAN	ADEAYLIGR	2	14019716	14019716	#N/A	ENNVDAVHPGYGFLSER	3	127051808	97432688	29619104	VVHSYEELEENYTR	3	77809976	56122228
30721B	3	MG132	Veh.	MG132, Veh.	3	51_ZV3_AP_2	ZL-II-51_ZV3_AP_2.raw	2022-10-08 17:14:43	1805668096	1571077856	4720394432	AVID_CHICK	GEFTGTYITAVTATSNEIK	2	817128512	817128512		TQPTFGFTVNWK	2	1084855808	1084855808		SSVNDIGDDWK	2	2233833216	1740582784	493250528	VGINIFTR	2	1077827328	1077827328		#N/A	591401192	sp|P11498|PYC_HUMAN	ADEAYLIGR	2	15037404	15037404	#N/A	ENNVDAVHPGYGFLSER	3	113933336	85867360	28065976	VVHSYEELEENYTR	3	81274856	56925548
30721B	3	MG132	Veh.	MG132, Veh.	3	51_ZV3_AP_3	ZL-II-51_ZV3_AP_3.raw	2022-10-10 01:04:48	1205499904	1121641472	3278549312	AVID_CHICK	GEFTGTYITAVTATSNEIK	2	584900480	584900480		TQPTFGFTVNWK	2	764301952	764301952		SSVNDIGDDWK	2	1455875712	1131790592	324085184	VGINIFTR	2	797556288	797556288		#N/A	390777740	sp|P11498|PYC_HUMAN	ADEAYLIGR	2	10842376	10842376	#N/A	ENNVDAVHPGYGFLSER	3	76955376	53139372	23816004	VVHSYEELEENYTR	3	60812740	39914100
30721B	4	Veh.	ML A/B	Veh., ML A/B	1	52_VM_	ZL-II-52_VM_.raw	2022-10-11 01:42:36	823664384	593324032	1999343296	AVID_CHICK	GEFTGTYITAVTATSNEIK	2	386308736	386308736		TQPTFGFTVNWK	2	452743520	452743520		SSVNDIGDDWK	2	860237184	713602176	146635168	VGINIFTR	2	446688864	446688864		#N/A	255644186	sp|P11498|PYC_HUMAN	ADEAYLIGR	2	3640282	3640282	#N/A	ENNVDAVHPGYGFLSER	3	52071712	34187180	17884538	VVHSYEELEENYTR	3	44737052	28989156
30721B	4	Veh.	Tg	Veh., Tg	1	52_VTg_	ZL-II-52_VTg_.raw	2022-10-11 05:54:29	1263172608	1044174240	3604985984	AVID_CHICK	GEFTGTYITAVTATSNEIK	2	609601280	609601280		TQPTFGFTVNWK	2	932159936	932159936		SSVNDIGDDWK	2	1467671040	1243360768	224310240	VGINIFTR	2	819864000	819864000		#N/A	561645615	sp|P11498|PYC_HUMAN	ADEAYLIGR	2	9723119	9723119	#N/A	ENNVDAVHPGYGFLSER	3	110206672	82880680	27325994	VVHSYEELEENYTR	3	101562728	70002144
30721B	4	Veh.	Veh.	Veh., Veh.	1	52_VV2_	ZL-II-52_VV2_.raw	2022-10-11 03:49:01	1312050304	1200790368	3794104832	AVID_CHICK	GEFTGTYITAVTATSNEIK	2	631416448	631416448		TQPTFGFTVNWK	2	995122048	995122048		SSVNDIGDDWK	2	1606786048	1286780928	320004960	VGINIFTR	2	880785408	880785408		#N/A	585325704	sp|P11498|PYC_HUMAN	ADEAYLIGR	2	14843620	14843620	#N/A	ENNVDAVHPGYGFLSER	3	119622488	87700032	31922452	VVHSYEELEENYTR	3	92650528	62341704
30721B	4	Veh.	Veh.	Veh., Veh.	2	52_VV3_	ZL-II-52_VV3_.raw	2022-10-10 21:30:42	1253019776	1505817184	3068681520	AVID_CHICK	GEFTGTYITAVTATSNEIK	2	166328368	166328368		TQPTFGFTVNWK	2	220388608	220388608		SSVNDIGDDWK	2	2156122368	1666135040	489987680	VGINIFTR	2	1015829504	1015829504		#N/A	576800740	sp|P11498|PYC_HUMAN	ADEAYLIGR	2	16553386	16553386	#N/A	ENNVDAVHPGYGFLSER	3	124837152	93434256	31402902	VVHSYEELEENYTR	3	90357920	64809428
30721B	4	MG132	ML A/B	MG132, ML A/B	1	52_ZM_	ZL-II-52_ZM_.raw	2022-10-11 08:00:12	883345216	650983696	2124176928	AVID_CHICK	GEFTGTYITAVTATSNEIK	2	300232832	300232832		TQPTFGFTVNWK	2	401263200	401263200		SSVNDIGDDWK	2	1003541376	887619328	115922128	VGINIFTR	2	535061568	535061568		#N/A	217922304	sp|P11498|PYC_HUMAN	ADEAYLIGR	2	9050028	9050028	#N/A	ENNVDAVHPGYGFLSER	3	42585396	30174614	12410782	VVHSYEELEENYTR	3	40396644	28118428
30721B	4	MG132	Tg	MG132, Tg	1	52_ZTg_	ZL-II-52_ZTg_.raw	2022-10-11 10:05:37	1249778432	937492096	2979179008	AVID_CHICK	GEFTGTYITAVTATSNEIK	2	511142208	511142208		TQPTFGFTVNWK	2	731430016	731430016		SSVNDIGDDWK	2	1230965888	1015040384	215925696	VGINIFTR	2	721566400	721566400		#N/A	402921497	sp|P11498|PYC_HUMAN	ADEAYLIGR	2	9239437	9239437	#N/A	ENNVDAVHPGYGFLSER	3	80374824	59427652	20947178	VVHSYEELEENYTR	3	71450688	47214272
30721B	4	MG132	Veh.	MG132, Veh.	1	52_ZV1_	ZL-II-52_ZV1_.raw	2022-10-10 23:36:37	1427138816	1304441248	3652408960	AVID_CHICK	GEFTGTYITAVTATSNEIK	2	608980864	608980864		TQPTFGFTVNWK	2	769258432	769258432		SSVNDIGDDWK	2	1780697600	1375213056	405484640	VGINIFTR	2	898956608	898956608		#N/A	544099998	sp|P11498|PYC_HUMAN	ADEAYLIGR	2	17451162	17451162	#N/A	ENNVDAVHPGYGFLSER	3	107749888	81046656	26703232	VVHSYEELEENYTR	3	77587712	54743804
30721B	4	MG132	Veh.	MG132, Veh.	2	52_ZV2_	ZL-II-52_ZV2_.raw	2022-10-11 12:10:51	1128507904	946240912	3077641056	AVID_CHICK	GEFTGTYITAVTATSNEIK	2	500641376	500641376		TQPTFGFTVNWK	2	690940352	690940352		SSVNDIGDDWK	2	1331466880	1135642752	195824336	VGINIFTR	2	750416576	750416576		#N/A	417963771	sp|P11498|PYC_HUMAN	ADEAYLIGR	2	9372551	9372551	#N/A	ENNVDAVHPGYGFLSER	3	86132544	62891808	23240744	VVHSYEELEENYTR	3	68445224	46808120
30721B	5	MG132	BFA	MG132, BFA	1	53_ZB_1	ZL-II-53_ZB_1.raw	2022-10-15 17:20:36	1347688960	2040945024	6437273088	AVID_CHICK	GEFTGTYITAVTATSNEIK	2	1071850112	1071850112		TQPTFGFTVNWK	2	1309256192	1309256192		SSVNDIGDDWK	2	2962733568	2488977664	473755904	VGINIFTR	2	1567189120	1567189120		#N/A	616760396	sp|P11498|PYC_HUMAN	ADEAYLIGR	2	19892496	19892496	#N/A	ENNVDAVHPGYGFLSER	3	110422368	95410904	15011455	VVHSYEELEENYTR	3	77435480	63634224
30721B	5	MG132	CPA	MG132, CPA	1	53_ZC_1	ZL-II-53_ZC_1.raw	2022-10-16 05:51:16	1344972416	1277335264	4699735360	AVID_CHICK	GEFTGTYITAVTATSNEIK	2	745551360	745551360		TQPTFGFTVNWK	2	1195871232	1195871232		SSVNDIGDDWK	2	2095392384	1788184960	307207456	VGINIFTR	2	970127808	970127808		#N/A	358230414	sp|P11498|PYC_HUMAN	ADEAYLIGR	2	19426706	19426706	#N/A	ENNVDAVHPGYGFLSER	3	68979696	58429104	10550588	VVHSYEELEENYTR	3	42925408	34056668
30721B	5	MG132	DTT	MG132, DTT	1	53_ZD_1	ZL-II-53_ZD_1.raw	2022-10-15 19:26:19	303433632	294839840	1148460512	AVID_CHICK	GEFTGTYITAVTATSNEIK	2	232672096	232672096		TQPTFGFTVNWK	2	255502336	255502336		SSVNDIGDDWK	2	450665440	408055840	42609600	VGINIFTR	2	252230240	252230240		#N/A	154500663	sp|P11498|PYC_HUMAN	ADEAYLIGR	2	1832622	1832622	#N/A	ENNVDAVHPGYGFLSER	3	31405256	23990488	7414767	VVHSYEELEENYTR	3	19415908	13107862
30721B	5	MG132	ML A/B	MG132, ML A/B	1	53_ZM_1	ZL-II-53_ZM_1.raw	2022-10-16 03:46:24	1241630336	1162412448	4206924928	AVID_CHICK	GEFTGTYITAVTATSNEIK	2	719124224	719124224		TQPTFGFTVNWK	2	1082016896	1082016896		SSVNDIGDDWK	2	1731592448	1487481856	244110496	VGINIFTR	2	918301952	918301952		#N/A	311435862	sp|P11498|PYC_HUMAN	ADEAYLIGR	2	16851638	16851638	#N/A	ENNVDAVHPGYGFLSER	3	57897544	47611228	10286317	VVHSYEELEENYTR	3	38121200	30040734
30721B	5	MG132	Tg	MG132, Tg	1	53_ZTg_1	ZL-II-53_ZTg_1.raw	2022-10-16 10:01:27	954339968	906222272	3750915072	AVID_CHICK	GEFTGTYITAVTATSNEIK	2	770662016	770662016		TQPTFGFTVNWK	2	912614272	912614272		SSVNDIGDDWK	2	1503974656	1332695552	171279040	VGINIFTR	2	734943232	734943232		#N/A	317870140	sp|P11498|PYC_HUMAN	ADEAYLIGR	2	15611680	15611680	#N/A	ENNVDAVHPGYGFLSER	3	52604948	40575252	12029695	VVHSYEELEENYTR	3	43963120	34946176
30721B	5	MG132	Tm	MG132, Tm	1	53_ZTm_1	ZL-II-53_ZTm_1.raw	2022-10-16 01:41:44	1276293888	1044294176	3724578560	AVID_CHICK	GEFTGTYITAVTATSNEIK	2	616851392	616851392		TQPTFGFTVNWK	2	888765696	888765696		SSVNDIGDDWK	2	1585284864	1379976320	205309024	VGINIFTR	2	838985152	838985152		#N/A	389510566	sp|P11498|PYC_HUMAN	ADEAYLIGR	2	19348286	19348286	#N/A	ENNVDAVHPGYGFLSER	3	72426856	60505352	11921493	VVHSYEELEENYTR	3	49101224	40021144
30721B	5	MG132	Veh.	MG132, Veh.	1	53_ZV1_1	ZL-II-53_ZV1_1.raw	2022-10-15 23:36:47	1403483776	1273036736	4409818304	AVID_CHICK	GEFTGTYITAVTATSNEIK	2	761450752	761450752		TQPTFGFTVNWK	2	1112958976	1112958976		SSVNDIGDDWK	2	1834238592	1548305280	285933440	VGINIFTR	2	987103296	987103296		#N/A	437355848	sp|P11498|PYC_HUMAN	ADEAYLIGR	2	22263504	22263504	#N/A	ENNVDAVHPGYGFLSER	3	74756640	62551472	12205168	VVHSYEELEENYTR	3	52718664	42938284
30721B	5	MG132	Veh.	MG132, Veh.	2	53_ZV2_1	ZL-II-53_ZV2_1.raw	2022-10-15 21:31:46	1311433472	729176128	3507480448	AVID_CHICK	GEFTGTYITAVTATSNEIK	2	652056512	652056512		TQPTFGFTVNWK	2	771387264	771387264		SSVNDIGDDWK	2	1975279744	1665070080	310209536	VGINIFTR	2	418966592	418966592		#N/A	373278351	sp|P11498|PYC_HUMAN	ADEAYLIGR	2	12976307	12976307	#N/A	ENNVDAVHPGYGFLSER	3	74841392	63447116	11394274	VVHSYEELEENYTR	3	48227708	38780244
30721B	5	MG132	Veh.	MG132, Veh.	3	53_ZV3_1	ZL-II-53_ZV3_1.raw	2022-10-16 07:56:38	1139781504	912423040	3096895040	AVID_CHICK	GEFTGTYITAVTATSNEIK	2	478551040	478551040		TQPTFGFTVNWK	2	470758656	470758656		SSVNDIGDDWK	2	1578433664	1406797952	171635648	VGINIFTR	2	740787392	740787392		#N/A	304033505	sp|P11498|PYC_HUMAN	ADEAYLIGR	2	15294851	15294851	#N/A	ENNVDAVHPGYGFLSER	3	54959372	45598924	9360446	VVHSYEELEENYTR	3	40551752	32797218
30721B	6	Veh.	ML A/B	Veh., ML A/B	1	54_VM+_	ZL-II-54_VM+_.raw	2022-10-18 03:26:40	854050240	1402954176	4398138816	AVID_CHICK	GEFTGTYITAVTATSNEIK	2	800284224	800284224		TQPTFGFTVNWK	2	1029101056	1029101056		SSVNDIGDDWK	2	1691799680	1428799616	263000256	VGINIFTR	2	1139953920	1139953920		#N/A	236919071	sp|P11498|PYC_HUMAN	ADEAYLIGR	2	6796499	6796499	#N/A	ENNVDAVHPGYGFLSER	3	41574860	32972438	8602423	VVHSYEELEENYTR	3	29576426	22710112
30721B	6	Veh.	Tg	Veh., Tg	1	54_VTg+_	ZL-II-54_VTg+_.raw	2022-10-18 05:32:45	831204096	1101080304	3487848512	AVID_CHICK	GEFTGTYITAVTATSNEIK	2	523310464	523310464		TQPTFGFTVNWK	2	994753216	994753216		SSVNDIGDDWK	2	1308588288	1088646528	219942000	VGINIFTR	2	881138304	881138304		#N/A	284324553	sp|P11498|PYC_HUMAN	ADEAYLIGR	2	5197253	5197253	#N/A	ENNVDAVHPGYGFLSER	3	49696896	39578168	10118727	VVHSYEELEENYTR	3	39236784	30068528
30721B	6	Veh.	Veh.	Veh., Veh.	1	54_VV+_	ZL-II-54_VV+_.raw	2022-10-18 01:20:53	1336400768	1462762464	5035316672	AVID_CHICK	GEFTGTYITAVTATSNEIK	2	1035708992	1035708992		TQPTFGFTVNWK	2	1108428032	1108428032		SSVNDIGDDWK	2	2068975616	1748696448	320279264	VGINIFTR	2	1142483200	1142483200		#N/A	431044746	sp|P11498|PYC_HUMAN	ADEAYLIGR	2	13792622	13792622	#N/A	ENNVDAVHPGYGFLSER	3	77373304	65526244	11847059	VVHSYEELEENYTR	3	59150036	48124196
30721B	6	MG132	ML A/B	MG132, ML A/B	1	54_ZM+_	ZL-II-54_ZM+_.raw	2022-10-18 09:49:08	930433856	1052738688	3499592896	AVID_CHICK	GEFTGTYITAVTATSNEIK	2	603371776	603371776		TQPTFGFTVNWK	2	926204160	926204160		SSVNDIGDDWK	2	1340409856	1128844032	211565760	VGINIFTR	2	841172928	841172928		#N/A	196890467	sp|P11498|PYC_HUMAN	ADEAYLIGR	2	6685089	6685089	#N/A	ENNVDAVHPGYGFLSER	3	38865884	31596490	7269393	VVHSYEELEENYTR	3	23527746	18528182
30721B	6	MG132	Tg	MG132, Tg	1	54_ZTg+_	ZL-II-54_ZTg+_.raw	2022-10-18 11:55:45	813418560	805229776	2835162112	AVID_CHICK	GEFTGTYITAVTATSNEIK	2	458480896	458480896		TQPTFGFTVNWK	2	694605312	694605312		SSVNDIGDDWK	2	1181971712	1029408768	152562640	VGINIFTR	2	652667136	652667136		#N/A	213073840	sp|P11498|PYC_HUMAN	ADEAYLIGR	2	10516710	10516710	#N/A	ENNVDAVHPGYGFLSER	3	41902716	33702332	8200384	VVHSYEELEENYTR	3	26129846	20206810
30721B	6	MG132	Veh.	MG132, Veh.	1	54_ZV+_	ZL-II-54_ZV+_.raw	2022-10-18 07:41:17	1014524096	1101653344	3678289984	AVID_CHICK	GEFTGTYITAVTATSNEIK	2	588579072	588579072		TQPTFGFTVNWK	2	916615296	916615296		SSVNDIGDDWK	2	1535702784	1303572480	232130208	VGINIFTR	2	869523136	869523136		#N/A	265703726	sp|P11498|PYC_HUMAN	ADEAYLIGR	2	8526922	8526922	#N/A	ENNVDAVHPGYGFLSER	3	50386608	41174548	9212065	VVHSYEELEENYTR	3	34878868	27530692
30721B	7	Veh.	ML A/B	Veh., ML A/B	1	55_VM	ZL-II-55_VM+_1.raw	2022-10-20 03:40:32	563108480	1324588768	4184698688	AVID_CHICK	GEFTGTYITAVTATSNEIK	2	877144448	877144448		TQPTFGFTVNWK	2	950903872	950903872		SSVNDIGDDWK	2	1555704960	1293883264	261821664	VGINIFTR	2	1062767104	1062767104		#N/A	185827414	sp|P11498|PYC_HUMAN	ADEAYLIGR	2	5687922	5687922	#N/A	ENNVDAVHPGYGFLSER	3	34791208	26964880	7826327	VVHSYEELEENYTR	3	21129100	15671096
30721B	7	Veh.	Tg	Veh., Tg	1	55_VTg	ZL-II-55_VTg+_1.raw	2022-10-20 07:50:26	624426368	1180745024	3644567744	AVID_CHICK	GEFTGTYITAVTATSNEIK	2	644350976	644350976		TQPTFGFTVNWK	2	869263296	869263296		SSVNDIGDDWK	2	1430706176	1190457344	240248896	VGINIFTR	2	940496128	940496128		#N/A	260492804	sp|P11498|PYC_HUMAN	ADEAYLIGR	2	6593916	6593916	#N/A	ENNVDAVHPGYGFLSER	3	48713740	39053828	9659912	VVHSYEELEENYTR	3	34094472	26407860
30721B	7	Veh.	Veh.	Veh., Veh.	1	55_VV	ZL-II-55_VV+_1.raw	2022-10-19 23:30:02	756488320	1401511648	4466223616	AVID_CHICK	GEFTGTYITAVTATSNEIK	2	917363328	917363328		TQPTFGFTVNWK	2	1053203200	1053203200		SSVNDIGDDWK	2	1652589312	1373367168	279221728	VGINIFTR	2	1122289920	1122289920		#N/A	308671982	sp|P11498|PYC_HUMAN	ADEAYLIGR	2	9153270	9153270	#N/A	ENNVDAVHPGYGFLSER	3	53295924	43041240	10254682	VVHSYEELEENYTR	3	35600436	27858212
30721B	7	MG132	ML A/B	MG132, ML A/B	1	55_ZM	ZL-II-55_ZM+_1.raw	2022-10-20 05:45:21	747543424	1426697024	4517549440	AVID_CHICK	GEFTGTYITAVTATSNEIK	2	802537664	802537664		TQPTFGFTVNWK	2	1054023232	1054023232		SSVNDIGDDWK	2	1782689920	1508490880	274199360	VGINIFTR	2	1152497664	1152497664		#N/A	184399083	sp|P11498|PYC_HUMAN	ADEAYLIGR	2	7059009	7059009	#N/A	ENNVDAVHPGYGFLSER	3	34408812	27804832	6603981	VVHSYEELEENYTR	3	22684412	17877712
30721B	7	MG132	Tg	MG132, Tg	1	55_ZTg	ZL-II-55_ZTg+_1.raw	2022-10-20 09:55:39	655686400	682712064	3205797216	AVID_CHICK	GEFTGTYITAVTATSNEIK	2	744913088	744913088		TQPTFGFTVNWK	2	867142784	867142784		SSVNDIGDDWK	2	1415841536	1163435392	252406112	VGINIFTR	2	430305952	430305952		#N/A	202133787	sp|P11498|PYC_HUMAN	ADEAYLIGR	2	4157057	4157057	#N/A	ENNVDAVHPGYGFLSER	3	39809260	31804760	8004501	VVHSYEELEENYTR	3	24334342	18541928
30721B	7	MG132	Veh.	MG132, Veh.	1	55_ZV	ZL-II-55_ZV+_1.raw	2022-10-20 01:35:23	602293120	1089209392	3352728192	AVID_CHICK	GEFTGTYITAVTATSNEIK	2	626689408	626689408		TQPTFGFTVNWK	2	827107136	827107136		SSVNDIGDDWK	2	1215755904	1012739008	203016752	VGINIFTR	2	886192640	886192640		#N/A	169266587	sp|P11498|PYC_HUMAN	ADEAYLIGR	2	4493564	4493564	#N/A	ENNVDAVHPGYGFLSER	3	31054410	24018900	7035511	VVHSYEELEENYTR	3	23154544	18158596
30721B	8	MG132	DTT	MG132, DTT	1	59_ZD_1	ZL-II-59_ZD_1.raw	2022-10-22 20:26:29	254781200	647606512	1802104416	AVID_CHICK	GEFTGTYITAVTATSNEIK	2	291784896	291784896		TQPTFGFTVNWK	2	332971488	332971488		SSVNDIGDDWK	2	808862016	669301696	139560176	VGINIFTR	2	508046336	508046336		#N/A	68958439	sp|P11498|PYC_HUMAN	ADEAYLIGR	2	395932	395932	#N/A	ENNVDAVHPGYGFLSER	3	18015826	13478210	4537615	VVHSYEELEENYTR	3	6705250	4595085
30721B	8	MG132	Veh.	MG132, Veh.	1	59_ZV_1	ZL-II-59_ZV_1.raw	2022-10-22 18:21:51	2287703296	1391290304	4689993344	AVID_CHICK	GEFTGTYITAVTATSNEIK	2	711726464	711726464		TQPTFGFTVNWK	2	1170933248	1170933248		SSVNDIGDDWK	2	2078322688	1747183104	331139776	VGINIFTR	2	1060150528	1060150528		#N/A	228042135	sp|P11498|PYC_HUMAN	ADEAYLIGR	2	6952148	6952148	#N/A	ENNVDAVHPGYGFLSER	3	46142424	37488020	8654406	VVHSYEELEENYTR	3	29540836	23799886
sn03368b	9	MG132	Veh.	MG132, Veh.	2	64-ZV2_re_2uL	ZL-II-64-ZV2_re.raw	2023-01-28 14:14:34	3173342720	5922339200	11594079360	AVID_CHICK	GEFTGTYITAVTATSNEIK	2	1468202752	1468202752		TQPTFGFTVNWK	2	1533305984	1533305984		SSVNDIGDDWK	2	5721018368	4195625216	1525393792	VGINIFTR	2	4396945408	4396945408		#N/A	1084263496	sp|P11498|PYC_HUMAN	ADEAYLIGR	2	67026608	67026608	#N/A	ENNVDAVHPGYGFLSER	3	189280112	118174600	71105512	VVHSYEELEENYTR	3	187988400	125208008
sn03368b	9	MG132	Veh.	MG132, Veh.	3	64-ZV3_2uL	ZL-II-64-ZV3.raw	2023-01-28 15:24:38	2408369664	4378364544	8018884224	AVID_CHICK	GEFTGTYITAVTATSNEIK	2	1140597120	1140597120		TQPTFGFTVNWK	2	1263221248	1263221248		SSVNDIGDDWK	2	3640879360	2438790400	1202089088	VGINIFTR	2	3176275456	3176275456		#N/A	#N/A	sp|P11498|PYC_HUMAN	ADEAYLIGR	2	31063428	31063428	#N/A	ENNVDAVHPGYGFLSER	3	#N/A	#N/A	#N/A	VVHSYEELEENYTR	3	114907288	69678800
sn03368b	9	MG132	Veh.	MG132, Veh.	3	64-ZV3_re_2uL	ZL-II-64-ZV3_re.raw	2023-01-28 18:34:14	2112999808	3501996800	7155003008	AVID_CHICK	GEFTGTYITAVTATSNEIK	2	1037898240	1037898240		TQPTFGFTVNWK	2	1219255680	1219255680		SSVNDIGDDWK	2	3461069824	2428461056	1032608768	VGINIFTR	2	2469388032	2469388032		#N/A	613191044	sp|P11498|PYC_HUMAN	ADEAYLIGR	2	31062044	31062044	#N/A	ENNVDAVHPGYGFLSER	3	112260384	65887452	46372932	VVHSYEELEENYTR	3	107600496	66134648
sn03368b	9	MG132	BFA	MG132, BFA	1	64-ZB_2uL	ZL-II-64-ZB.raw	2023-01-28 20:43:52	1534104064	3463416768	5813508032	AVID_CHICK	GEFTGTYITAVTATSNEIK	2	480997504	480997504		TQPTFGFTVNWK	2	671375424	671375424		SSVNDIGDDWK	2	3334107392	2265913088	1068194752	VGINIFTR	2	2395222016	2395222016		#N/A	660956224	sp|P11498|PYC_HUMAN	ADEAYLIGR	2	33070008	33070008	#N/A	ENNVDAVHPGYGFLSER	3	167090512	101372048	65718464	VVHSYEELEENYTR	3	109501376	67053080
sn03368b	9	MG132	Veh.	MG132, Veh.	1	64-ZV1_2uL	ZL-II-64-ZV1.raw	2023-01-28 22:57:50	1832986496	3178122240	6144383488	AVID_CHICK	GEFTGTYITAVTATSNEIK	2	880252864	880252864		TQPTFGFTVNWK	2	1037299008	1037299008		SSVNDIGDDWK	2	2847064832	1947887104	899177728	VGINIFTR	2	2278944512	2278944512		#N/A	680927584	sp|P11498|PYC_HUMAN	ADEAYLIGR	2	29131968	29131968	#N/A	ENNVDAVHPGYGFLSER	3	134741680	86445112	48296548	VVHSYEELEENYTR	3	85649184	53872992
sn03368b	9	MG132	Tm	MG132, Tm	1	64-ZTm_2uL	ZL-II-64-ZTm.raw	2023-01-29 01:11:28	2231558912	3735707328	6975041920	AVID_CHICK	GEFTGTYITAVTATSNEIK	2	820879872	820879872		TQPTFGFTVNWK	2	1198038656	1198038656		SSVNDIGDDWK	2	3110627584	2165521664	945105600	VGINIFTR	2	2790601728	2790601728		#N/A	562690484	sp|P11498|PYC_HUMAN	ADEAYLIGR	2	27035276	27035276	#N/A	ENNVDAVHPGYGFLSER	3	111743632	70707792	41035836	VVHSYEELEENYTR	3	85074832	52898108
sn03368b	9	MG132	DTT	MG132, DTT	1	64-ZDTT_2uL	ZL-II-64-ZDTT.raw	2023-01-29 03:28:00	1755544192	4698088320	8686632448	AVID_CHICK	GEFTGTYITAVTATSNEIK	2	1118514304	1118514304		TQPTFGFTVNWK	2	1625059200	1625059200		SSVNDIGDDWK	2	3138546432	2191758592	946787968	VGINIFTR	2	3751300352	3751300352		#N/A	861358968	sp|P11498|PYC_HUMAN	ADEAYLIGR	2	40010784	40010784	#N/A	ENNVDAVHPGYGFLSER	3	146165840	89304592	56861248	VVHSYEELEENYTR	3	123743256	76668144
sn03368b	10	MG132	Tm	MG132, Tm	1	65-ZTm_4uL	ZL-II-64-ZV2_4.raw	2023-01-29 08:02:02	4853677056	9000977408	19013222400	AVID_CHICK	GEFTGTYITAVTATSNEIK	2	2682814976	2682814976		TQPTFGFTVNWK	2	2652616704	2652616704		SSVNDIGDDWK	2	10070842368	7373828096	2697014784	VGINIFTR	2	6303962624	6303962624		#N/A	1721777928	sp|P11498|PYC_HUMAN	ADEAYLIGR	2	101701296	101701296	#N/A	ENNVDAVHPGYGFLSER	3	396196928	246172864	150024096	VVHSYEELEENYTR	3	263189552	165854016
sn03368b	9	MG132	Veh.	MG132, Veh.	1	64-ZV1_4_230204055046	ZL-II-64-ZV1_4_230204055046.raw	2023-02-04 05:50:46	1494580224	2281906048	4411338560	AVID_CHICK	GEFTGTYITAVTATSNEIK	2	733163392	733163392		TQPTFGFTVNWK	2	407286848	407286848		SSVNDIGDDWK	2	2854965248	1921973888	932991616	VGINIFTR	2	1348914432	1348914432		#N/A	520912898	sp|P11498|PYC_HUMAN	ADEAYLIGR	2	25790108	25790108	#N/A	ENNVDAVHPGYGFLSER	3	115670432	68355104	47315344	VVHSYEELEENYTR	3	86121984	53997756
sn03368b	9	MG132	BFA	MG132, BFA	1	64-ZB_4_230204034756	ZL-II-64-ZB_4_230204034756.raw	2023-02-04 03:47:56	985886592	1718168576	3296335232	AVID_CHICK	GEFTGTYITAVTATSNEIK	2	516028032	516028032		TQPTFGFTVNWK	2	352267392	352267392		SSVNDIGDDWK	2	2039683200	1374777344	664906112	VGINIFTR	2	1053262464	1053262464		#N/A	487797200	sp|P11498|PYC_HUMAN	ADEAYLIGR	2	20091038	20091038	#N/A	ENNVDAVHPGYGFLSER	3	91895568	56890224	35005352	VVHSYEELEENYTR	3	59781896	33158584
sn03368b	9	MG132	Veh.	MG132, Veh.	3	64-ZV3_4_230204014518	ZL-II-64-ZV3_4_230204014518.raw	2023-02-04 01:45:18	1769448960	1637765312	3533324992	AVID_CHICK	GEFTGTYITAVTATSNEIK	2	979193536	979193536		TQPTFGFTVNWK	2	471311616	471311616		SSVNDIGDDWK	2	1766728192	1105891328	660836800	VGINIFTR	2	976928512	976928512		#N/A	482972536	sp|P11498|PYC_HUMAN	ADEAYLIGR	2	27805612	27805612	#N/A	ENNVDAVHPGYGFLSER	3	90118832	52590212	37528620	VVHSYEELEENYTR	3	80538240	47465880
sn03368b	9	MG132	Veh.	MG132, Veh.	2	64-ZV2_4_230203234256	ZL-II-64-ZV2_4_230203234256.raw	2023-02-03 23:42:56	1791596032	2155288384	3905988928	AVID_CHICK	GEFTGTYITAVTATSNEIK	2	744656896	744656896		TQPTFGFTVNWK	2	181138112	181138112		SSVNDIGDDWK	2	2415261952	1620083712	795178176	VGINIFTR	2	1360110208	1360110208		#N/A	548043056	sp|P11498|PYC_HUMAN	ADEAYLIGR	2	19773124	19773124	#N/A	ENNVDAVHPGYGFLSER	3	123453352	75486840	47966500	VVHSYEELEENYTR	3	78525248	47383092
sn03368b	9	MG132	DTT	MG132, DTT	1	64-ZDTT_230203214104	ZL-II-64-ZDTT_230203214104.raw	2023-02-03 21:41:04	1579335296	2483596736	5097185088	AVID_CHICK	GEFTGTYITAVTATSNEIK	2	1028627136	1028627136		TQPTFGFTVNWK	2	507211648	507211648		SSVNDIGDDWK	2	3212902400	2145325952	1067576384	VGINIFTR	2	1416020352	1416020352		#N/A	809905540	sp|P11498|PYC_HUMAN	ADEAYLIGR	2	38113864	38113864	#N/A	ENNVDAVHPGYGFLSER	3	167274144	100017440	67256720	VVHSYEELEENYTR	3	117818632	73447048
sn03368b	9	MG132	Tm	MG132, Tm	1	64-ZTm_230203193948	ZL-II-64-ZTm_230203193948.raw	2023-02-03 19:39:48	2495031552	3169315776	6811660672	AVID_CHICK	GEFTGTYITAVTATSNEIK	2	2034707840	2034707840		TQPTFGFTVNWK	2	303882752	303882752		SSVNDIGDDWK	2	3244544768	2274149632	970395328	VGINIFTR	2	2198920448	2198920448		#N/A	874164788	sp|P11498|PYC_HUMAN	ADEAYLIGR	2	28309928	28309928	#N/A	ENNVDAVHPGYGFLSER	3	127861000	85980480	41880512	VVHSYEELEENYTR	3	65978056	37622216
sn03368b	9	MG132	Veh.	MG132, Veh.	1	64-ZV1_230203173806	ZL-II-64-ZV1_230203173806.raw	2023-02-03 17:38:06	2631587072	2780333056	8914182528	AVID_CHICK	GEFTGTYITAVTATSNEIK	2	3726963712	3726963712		TQPTFGFTVNWK	2	667791104	667791104		SSVNDIGDDWK	2	4143093760	2941094400	1201999744	VGINIFTR	2	1578333312	1578333312		#N/A	868568676	sp|P11498|PYC_HUMAN	ADEAYLIGR	2	45301596	45301596	#N/A	ENNVDAVHPGYGFLSER	3	192414176	130137992	62276164	VVHSYEELEENYTR	3	159303168	106694256
sn03368b	9	MG132	BFA	MG132, BFA	1	64-ZB_230203153650	ZL-II-64-ZB_230203153650.raw	2023-02-03 15:36:50	2227247360	3351965440	8544244160	AVID_CHICK	GEFTGTYITAVTATSNEIK	2	2539028992	2539028992		TQPTFGFTVNWK	2	574270272	574270272		SSVNDIGDDWK	2	4693516288	3386248192	1307268736	VGINIFTR	2	2044696704	2044696704		#N/A	1287820056	sp|P11498|PYC_HUMAN	ADEAYLIGR	2	68043312	68043312	#N/A	ENNVDAVHPGYGFLSER	3	283701824	178383104	105318720	VVHSYEELEENYTR	3	187120736	110539624
sn03368b	10	MG132	Veh.	MG132, Veh.	2	65-ZV2_4uL	ZL-II-64-ZTm_4.raw	2023-01-31 19:03:03	5966101504	11186743296	20766787328	AVID_CHICK	GEFTGTYITAVTATSNEIK	2	2183812864	2183812864		TQPTFGFTVNWK	2	2077954560	2077954560		SSVNDIGDDWK	2	10893143040	8105709056	2787432448	VGINIFTR	2	8399310848	8399310848		#N/A	1689980288	sp|P11498|PYC_HUMAN	ADEAYLIGR	2	75314632	75314632	#N/A	ENNVDAVHPGYGFLSER	3	374985280	237769648	137215616	VVHSYEELEENYTR	3	266914016	165616752
sn03368b	10	MG132	Veh.	MG132, Veh.	3	65-ZV3_4re_4uL	ZL-II-64-ZV1_4re.raw	2023-01-30 17:07:28	4395250688	4407804928	10585890944	AVID_CHICK	GEFTGTYITAVTATSNEIK	2	1723934208	1723934208		TQPTFGFTVNWK	2	1961270144	1961270144		SSVNDIGDDWK	2	2492881664	2492881664	0	VGINIFTR	2	4407804928	4407804928		#N/A	1007397428	sp|P11498|PYC_HUMAN	ADEAYLIGR	2	33577684	33577684	#N/A	ENNVDAVHPGYGFLSER	3	123025864	123025864	0	VVHSYEELEENYTR	3	71128096	71128096
sn03368b	10	MG132	Veh.	MG132, Veh.	1	65-ZV1_4uL	ZL-II-64-ZB_4.raw	2023-01-30 14:10:25	5173983232	9745377024	16979396096	AVID_CHICK	GEFTGTYITAVTATSNEIK	2	1668262912	1668262912		TQPTFGFTVNWK	2	1613854208	1613854208		SSVNDIGDDWK	2	8675835904	6313868800	2361966848	VGINIFTR	2	7383410176	7383410176		#N/A	1347182840	sp|P11498|PYC_HUMAN	ADEAYLIGR	2	87268664	87268664	#N/A	ENNVDAVHPGYGFLSER	3	331773952	196039168	135734752	VVHSYEELEENYTR	3	212441440	129613752
sn03368b	10	MG132	DTT	MG132, DTT	1	65-ZDTT_4re2_4uL	ZL-II-64-ZV3_4re2.raw	2023-01-29 13:29:53	4267322112	6395714204	15981274368	AVID_CHICK	GEFTGTYITAVTATSNEIK	2	1686852096	1686852096		TQPTFGFTVNWK	2	2535938304	2535938304		SSVNDIGDDWK	2	5408030208	5385400320	22630556	VGINIFTR	2	6373083648	6373083648		#N/A	2018019920	sp|P11498|PYC_HUMAN	ADEAYLIGR	2	103830176	103830176	#N/A	ENNVDAVHPGYGFLSER	3	477630464	292913408	184717120	VVHSYEELEENYTR	3	189965840	189965840
sn03368b	10	MG132	DTT	MG132, DTT	1	65-ZDTT_4uL	ZL-II-65-ZDTT.raw	2023-02-04 14:26:06	1675937920	1671629600	4796055872	AVID_CHICK	GEFTGTYITAVTATSNEIK	2	1345170560	1345170560		TQPTFGFTVNWK	2	1071986752	1071986752		SSVNDIGDDWK	2	1345150976	1026210048	318941088	VGINIFTR	2	1352688512	1352688512		#N/A	615239795	sp|P11498|PYC_HUMAN	ADEAYLIGR	2	12229075	12229075	#N/A	ENNVDAVHPGYGFLSER	3	99000368	56310776	42689608	VVHSYEELEENYTR	3	16764639	12481896
sn03368b	10	MG132	Tm	MG132, Tm	1	65-ZTm_4uL_2	ZL-II-65-ZTm.raw	2023-02-04 12:23:24	2966839808	4199856000	8740752384	AVID_CHICK	GEFTGTYITAVTATSNEIK	2	1434949504	1434949504		TQPTFGFTVNWK	2	744704896	744704896		SSVNDIGDDWK	2	5737822720	4049532160	1688290176	VGINIFTR	2	2511565824	2511565824		#N/A	861492944	sp|P11498|PYC_HUMAN	ADEAYLIGR	2	44246512	44246512	#N/A	ENNVDAVHPGYGFLSER	3	182900144	109677864	73222264	VVHSYEELEENYTR	3	157896592	98944616
sn03368b	10	MG132	Veh.	MG132, Veh.	2	65-ZV2	ZL-II-65-ZV2.raw	2023-02-04 22:36:54	1944617344	2949784576	7245297728	AVID_CHICK	GEFTGTYITAVTATSNEIK	2	2838709760	2838709760		TQPTFGFTVNWK	2	409321024	409321024		SSVNDIGDDWK	2	4019597824	2533539840	1486057472	VGINIFTR	2	1463727104	1463727104		#N/A	805133328	sp|P11498|PYC_HUMAN	ADEAYLIGR	2	37052844	37052844	#N/A	ENNVDAVHPGYGFLSER	3	80117024	38879828	41237192	VVHSYEELEENYTR	3	92837072	58236588
sn03368b	10	MG132	Veh.	MG132, Veh.	3	65-ZV3	ZL-II-65-ZV3.raw	2023-02-04 20:34:14	1804452096	2282287744	4726966064	AVID_CHICK	GEFTGTYITAVTATSNEIK	2	1554446336	1554446336		TQPTFGFTVNWK	2	189777456	189777456		SSVNDIGDDWK	2	2650089472	1675272064	974817536	VGINIFTR	2	1307470208	1307470208		#N/A	475206272	sp|P11498|PYC_HUMAN	ADEAYLIGR	2	33592060	33592060	#N/A	ENNVDAVHPGYGFLSER	3	111254824	67768704	43486112	VVHSYEELEENYTR	3	91925328	53001392
sn03368b	10	MG132	Veh.	MG132, Veh.	1	65-ZV1	ZL-II-65-ZV1.raw	2023-02-04 18:31:14	2236917248	2914939008	5901268096	AVID_CHICK	GEFTGTYITAVTATSNEIK	2	860647744	860647744		TQPTFGFTVNWK	2	726142400	726142400		SSVNDIGDDWK	2	4467282432	2933410560	1533871616	VGINIFTR	2	1381067392	1381067392		#N/A	634091920	sp|P11498|PYC_HUMAN	ADEAYLIGR	2	39486260	39486260	#N/A	ENNVDAVHPGYGFLSER	3	126535776	77950824	48584968	VVHSYEELEENYTR	3	119766392	75322928
sn03368b	10	MG132	BFA	MG132, BFA	1	65-ZB	ZL-II-65-ZB.raw	2023-02-04 16:28:52	1412385792	1505090496	5429656256	AVID_CHICK	GEFTGTYITAVTATSNEIK	2	2723716352	2723716352		TQPTFGFTVNWK	2	649526464	649526464		SSVNDIGDDWK	2	1320348032	935835520	384512576	VGINIFTR	2	1120577920	1120577920		#N/A	285059088	sp|P11498|PYC_HUMAN	ADEAYLIGR	2	6245530	6245530	#N/A	ENNVDAVHPGYGFLSER	3	45400400	25487666	19912734	VVHSYEELEENYTR	3	29228392	18539446
[truncated: 141 more columns]

## Sheet: Clear-up
Instrument Serial Number	EXP No.	MG132	Drug	Combo	CODE	Bio rep/exp	Sample Name	File Name	Acquired Time	Total Ion Current Area	AVID ΣMS1	Protein Name	Peptide Sequence	Precursor Charge	Total Area	Total Area MS1	Total Area Fragment	Peptide Sequence	Precursor Charge	Total Area	Total Area MS1	Total Area Fragment	Peptide Sequence	Precursor Charge	Total Area	Total Area MS1	Total Area Fragment	Peptide Sequence	Precursor Charge	Total Area	Total Area MS1	Total Area Fragment	PC MS2	PC MS1	Protein Name	Peptide Sequence	Precursor Charge	Total Area	Total Area MS1	Total Area Fragment	Peptide Sequence	Precursor Charge	Total Area	Total Area MS1	Total Area Fragment	Peptide Sequence	Precursor Charge	Total Area	Total Area MS1
30721B	1	Veh.	Tg	Veh., Tg	3	1	37-1_VT_AP_1	ZL-II-37-1_VT_AP_1.raw	2022-05-18 20:16:21	2379801344	7666625536	AVID_CHICK	GEFTGTYITAVTATSNEIK	2	1176854016	1151752192	25101942	TQPTFGFTVNWK	2	191895040	191895040		SSVNDIGDDWK	2	3815415040	3815415040		VGINIFTR	2	2507563264	2507563264		130150039	1180279568	sp|P11498|PYC_HUMAN	ADEAYLIGR	2	45962504	41143888	4818619	ENNVDAVHPGYGFLSER	3	166695760	136180352	30515422	VVHSYEELEENYTR	3	139004064	139004064
30721B	1	Veh.	CPA	Veh., CPA	5	1	37-1_VC_AP_1	ZL-II-37-1_VC_AP_1.raw	2022-05-18 22:09:52	3107672832	8791069568	AVID_CHICK	GEFTGTYITAVTATSNEIK	2	1966700160	1934940032	31760180	TQPTFGFTVNWK	2	1453856768	1453856768		SSVNDIGDDWK	2	2972270592	2972270592		VGINIFTR	2	2430002176	2430002176		93569680	887700272	sp|P11498|PYC_HUMAN	ADEAYLIGR	2	33771316	31509696	2261619	ENNVDAVHPGYGFLSER	3	123155576	103285200	19870386	VVHSYEELEENYTR	3	92659368	92659368
30721B	1	MG132	Tg	MG132, Tg	8	1	37-1_ZT_AP_1	ZL-II-37-1_ZT_AP_1.raw	2022-05-19 00:03:18	2681447424	7786261280	AVID_CHICK	GEFTGTYITAVTATSNEIK	2	1507130496	1478094592	29035608	TQPTFGFTVNWK	2	506667808	506667808		SSVNDIGDDWK	2	3177678848	3177678848		VGINIFTR	2	2623820032	2623820032		85521950	760898452	sp|P11498|PYC_HUMAN	ADEAYLIGR	2	27430174	24945564	2484611	ENNVDAVHPGYGFLSER	3	114210200	93986384	20223810	VVHSYEELEENYTR	3	82349656	82349656
30721B	1	MG132	Veh.	MG132, Veh.	6	1	37-1_ZV_AP_1	ZL-II-37-1_ZV_AP_1.raw	2022-05-19 01:56:36	3087542016	8144646656	AVID_CHICK	GEFTGTYITAVTATSNEIK	2	1710194432	1680822912	29371430	TQPTFGFTVNWK	2	826827136	826827136		SSVNDIGDDWK	2	3264785408	3264785408		VGINIFTR	2	2372211200	2372211200		81203566	786315528	sp|P11498|PYC_HUMAN	ADEAYLIGR	2	29780778	27499992	2280785	ENNVDAVHPGYGFLSER	3	99272576	81564560	17708010	VVHSYEELEENYTR	3	87029200	87029200
30721B	1	Veh.	Dil.	Veh., Dil.	4	1	37-1_VD_AP_1	ZL-II-37-1_VD_AP_1.raw	2022-05-19 03:50:06	3078513152	9620752768	AVID_CHICK	GEFTGTYITAVTATSNEIK	2	1791067520	1760902528	30165036	TQPTFGFTVNWK	2	1391507456	1391507456		SSVNDIGDDWK	2	3745447424	3745447424		VGINIFTR	2	2722895360	2722895360		92594114	901693334	sp|P11498|PYC_HUMAN	ADEAYLIGR	2	29723438	27854198	1869240	ENNVDAVHPGYGFLSER	3	141768160	118660928	23107260	VVHSYEELEENYTR	3	89341984	89341984
30721B	1	Veh.	Veh.	Veh., Veh.	1	1	37-1_VV_AP_1	ZL-II-37-1_VV_AP_1.raw	2022-05-19 05:43:39	2673875968	9286533248	AVID_CHICK	GEFTGTYITAVTATSNEIK	2	1856305536	1823807232	32498210	TQPTFGFTVNWK	2	1777034880	1777034880		SSVNDIGDDWK	2	3340199936	3340199936		VGINIFTR	2	2345491200	2345491200		84137858	761427526	sp|P11498|PYC_HUMAN	ADEAYLIGR	2	26849872	24610822	2239049	ENNVDAVHPGYGFLSER	3	113591656	94545368	19046284	VVHSYEELEENYTR	3	81369344	81369344
30721B	1	MG132	CPA	MG132, CPA	13	1	37-1_ZC_AP_1	ZL-II-37-1_ZC_AP_1.raw	2022-05-19 07:37:25	2916065024	8522009536	AVID_CHICK	GEFTGTYITAVTATSNEIK	2	1908225792	1873890432	34335484	TQPTFGFTVNWK	2	533528128	533528128		SSVNDIGDDWK	2	3522802944	3522802944		VGINIFTR	2	2591788032	2591788032		79142238	744317582	sp|P11498|PYC_HUMAN	ADEAYLIGR	2	28399178	26506702	1892475	ENNVDAVHPGYGFLSER	3	107270200	89191984	18078220	VVHSYEELEENYTR	3	85207064	85207064
30721B	1	MG132	Dil.	MG132, Dil.	12	1	37-1_ZD_AP_1	ZL-II-37-1_ZD_AP_1.raw	2022-05-19 09:30:53	2833155072	8385526976	AVID_CHICK	GEFTGTYITAVTATSNEIK	2	2002561024	1967863296	34697688	TQPTFGFTVNWK	2	585441472	585441472		SSVNDIGDDWK	2	3446594048	3446594048		VGINIFTR	2	2385628160	2385628160		91385173	787030500	sp|P11498|PYC_HUMAN	ADEAYLIGR	2	25773424	23446156	2327271	ENNVDAVHPGYGFLSER	3	122410888	101879168	20531716	VVHSYEELEENYTR	3	98765576	98765576
30721B	1	MG132	Dil.	MG132, Dil.	12	1	37-1_ZD_AP_2	ZL-II-37-1_ZD_AP_2.raw	2022-05-19 11:24:06	2950188288	8905751488	AVID_CHICK	GEFTGTYITAVTATSNEIK	2	2259879680	2224480000	35400008	TQPTFGFTVNWK	2	298826944	298826944		SSVNDIGDDWK	2	3705081600	3705081600		VGINIFTR	2	2677362944	2677362944		96384376	841065422	sp|P11498|PYC_HUMAN	ADEAYLIGR	2	28386002	25808262	2577742	ENNVDAVHPGYGFLSER	3	121770616	100429312	21341306	VVHSYEELEENYTR	3	105241088	105241088
30721B	1	Veh.	Dil.	Veh., Dil.	4	1	37-1_VD_AP_2	ZL-II-37-1_VD_AP_2.raw	2022-05-19 13:17:45	3295046912	9758563968	AVID_CHICK	GEFTGTYITAVTATSNEIK	2	2059094144	2023251456	35842720	TQPTFGFTVNWK	2	1538643840	1538643840		SSVNDIGDDWK	2	3471207936	3471207936		VGINIFTR	2	2725460736	2725460736		103340519	950115438	sp|P11498|PYC_HUMAN	ADEAYLIGR	2	32183978	28935422	3248556	ENNVDAVHPGYGFLSER	3	148388000	124293648	24094340	VVHSYEELEENYTR	3	104008448	104008448
30721B	1	Veh.	CPA	Veh., CPA	5	1	37-1_VC_AP_2	ZL-II-37-1_VC_AP_2.raw	2022-05-19 15:11:19	3434167552	9547499904	AVID_CHICK	GEFTGTYITAVTATSNEIK	2	2148808960	2114436480	34372424	TQPTFGFTVNWK	2	1572330752	1572330752		SSVNDIGDDWK	2	3211404032	3211404032		VGINIFTR	2	2649328640	2649328640		102133138	938534964	sp|P11498|PYC_HUMAN	ADEAYLIGR	2	35774188	32295412	3478779	ENNVDAVHPGYGFLSER	3	114070680	93424360	20646318	VVHSYEELEENYTR	3	98456168	98456168
30721B	1	MG132	Tg	MG132, Tg	8	1	37-1_ZT_AP_2	ZL-II-37-1_ZT_AP_2.raw	2022-05-19 21:25:23	2965623040	8210586848	AVID_CHICK	GEFTGTYITAVTATSNEIK	2	1708874368	1675939456	32934620	TQPTFGFTVNWK	2	536795232	536795232		SSVNDIGDDWK	2	3374815232	3374815232		VGINIFTR	2	2623036928	2623036928		96706312	869851522	sp|P11498|PYC_HUMAN	ADEAYLIGR	2	30868168	27788178	3079988	ENNVDAVHPGYGFLSER	3	120347800	98961936	21385866	VVHSYEELEENYTR	3	106082872	106082872
30721B	1	Veh.	Veh.	Veh., Veh.	1	1	37-1_VV_AP_2	ZL-II-37-1_VV_AP_2.raw	2022-05-19 23:18:43	3123917568	9151696832	AVID_CHICK	GEFTGTYITAVTATSNEIK	2	2382719232	2346876160	35843500	TQPTFGFTVNWK	2	456952256	456952256		SSVNDIGDDWK	2	3626565376	3626565376		VGINIFTR	2	2721303040	2721303040		99837270	948233716	sp|P11498|PYC_HUMAN	ADEAYLIGR	2	31278262	28572436	2705825	ENNVDAVHPGYGFLSER	3	145956768	124625688	21331084	VVHSYEELEENYTR	3	85748440	85748440
30721B	1	MG132	Veh.	MG132, Veh.	6	1	37-1_ZV_AP_2	ZL-II-37-1_ZV_AP_2.raw	2022-05-20 01:12:17	3272550656	9243957120	AVID_CHICK	GEFTGTYITAVTATSNEIK	2	1962930816	1930113920	32816862	TQPTFGFTVNWK	2	1410141184	1410141184		SSVNDIGDDWK	2	3240900096	3240900096		VGINIFTR	2	2662801920	2662801920		94335523	877463454	sp|P11498|PYC_HUMAN	ADEAYLIGR	2	33526788	30597166	2929620	ENNVDAVHPGYGFLSER	3	128284416	107073072	21211338	VVHSYEELEENYTR	3	92130544	92130544
30721B	1	Veh.	Tg	Veh., Tg	3	1	37-1_VT_AP_2	ZL-II-37-1_VT_AP_2.raw	2022-05-20 03:05:47	2527056384	9536409344	AVID_CHICK	GEFTGTYITAVTATSNEIK	2	2053366016	2023953920	29411990	TQPTFGFTVNWK	2	1474280192	1474280192		SSVNDIGDDWK	2	3264919808	3264919808		VGINIFTR	2	2773255424	2773255424		142785887	1337815140	sp|P11498|PYC_HUMAN	ADEAYLIGR	2	50248108	45185460	5062647	ENNVDAVHPGYGFLSER	3	197100096	164074432	33025672	VVHSYEELEENYTR	3	143257472	143257472
30721B	1	MG132	CPA	MG132, CPA	13	1	37-1_ZC_AP_2	ZL-II-37-1_ZC_AP_2.raw	2022-05-20 04:59:25	2743908608	7929274624	AVID_CHICK	GEFTGTYITAVTATSNEIK	2	2032539776	2001817856	30722152	TQPTFGFTVNWK	2	771533824	771533824		SSVNDIGDDWK	2	2690455552	2690455552		VGINIFTR	2	2465467392	2465467392		85008756	729097464	sp|P11498|PYC_HUMAN	ADEAYLIGR	2	26444306	23968808	2475498	ENNVDAVHPGYGFLSER	3	114610472	95119616	19490862	VVHSYEELEENYTR	3	80836056	80836056
30721B	1	MG132	Dil.	MG132, Dil.	12	1	37-1_ZD_AP_2_220520065307	ZL-II-37-1_ZD_AP_2_220520065307.raw	2022-05-20 06:53:07	2433566720	8580893056	AVID_CHICK	GEFTGTYITAVTATSNEIK	2	2137756032	2101166336	36590072	TQPTFGFTVNWK	2	1168272768	1168272768		SSVNDIGDDWK	2	3153758464	3153758464		VGINIFTR	2	2157695488	2157695488		89975985	734398306	sp|P11498|PYC_HUMAN	ADEAYLIGR	2	22574060	20338786	2235276	ENNVDAVHPGYGFLSER	3	116593320	94678112	21915220	VVHSYEELEENYTR	3	90953448	90953448
30721B	1	Veh.	Dil.	Veh., Dil.	4	1	37-1_VD_AP_2_220520084643	ZL-II-37-1_VD_AP_2_220520084643.raw	2022-05-20 08:46:43	2709415424	8613607808	AVID_CHICK	GEFTGTYITAVTATSNEIK	2	1812001792	1780625792	31376068	TQPTFGFTVNWK	2	1344382976	1344382976		SSVNDIGDDWK	2	3118175744	3118175744		VGINIFTR	2	2370423296	2370423296		93523813	801477870	sp|P11498|PYC_HUMAN	ADEAYLIGR	2	24952558	22220422	2732137	ENNVDAVHPGYGFLSER	3	128027680	105841576	22186104	VVHSYEELEENYTR	3	90066152	90066152
30721B	1	Veh.	CPA	Veh., CPA	5	1	37-1_VC_AP_2_220520104009	ZL-II-37-1_VC_AP_2_220520104009.raw	2022-05-20 10:40:09	2798862592	8270203904	AVID_CHICK	GEFTGTYITAVTATSNEIK	2	1855058048	1821549184	33508992	TQPTFGFTVNWK	2	1493092992	1493092992		SSVNDIGDDWK	2	2857319680	2857319680		VGINIFTR	2	2098242048	2098242048		92437851	804056278	sp|P11498|PYC_HUMAN	ADEAYLIGR	2	29160652	26248870	2911782	ENNVDAVHPGYGFLSER	3	111025904	90262208	20763694	VVHSYEELEENYTR	3	86058480	86058480
30721B	1	Veh.	CPA	Veh., CPA	5	1	37-1_VC_AP_3	ZL-II-37-1_VC_AP_3.raw	2022-05-20 16:44:32	2881528576	7144558592	AVID_CHICK	GEFTGTYITAVTATSNEIK	2	1637298304	1606026752	31271182	TQPTFGFTVNWK	2	1170331136	1170331136		SSVNDIGDDWK	2	3110399232	3110399232		VGINIFTR	2	1257801472	1257801472		101995760	881808854	sp|P11498|PYC_HUMAN	ADEAYLIGR	2	35093932	31833070	3260862	ENNVDAVHPGYGFLSER	3	128702992	104449008	24253984	VVHSYEELEENYTR	3	98453904	98453904
30721B	1	Veh.	Dil.	Veh., Dil.	4	1	37-1_VD_AP_3	ZL-II-37-1_VD_AP_3.raw	2022-05-20 18:38:06	2845103616	9574836608	AVID_CHICK	GEFTGTYITAVTATSNEIK	2	1860187904	1827915648	32272160	TQPTFGFTVNWK	2	1458768384	1458768384		SSVNDIGDDWK	2	3708171264	3708171264		VGINIFTR	2	2579981312	2579981312		98992946	893611048	sp|P11498|PYC_HUMAN	ADEAYLIGR	2	39607644	36644744	2962900	ENNVDAVHPGYGFLSER	3	139874064	115251264	24622808	VVHSYEELEENYTR	3	98945896	98945896
30721B	1	Veh.	Veh.	Veh., Veh.	1	1	37-1_VV_AP_3	ZL-II-37-1_VV_AP_3.raw	2022-05-20 20:31:38	2549616896	9323961088	AVID_CHICK	GEFTGTYITAVTATSNEIK	2	2118175232	2074615808	43559740	TQPTFGFTVNWK	2	1544046592	1544046592		SSVNDIGDDWK	2	3473294336	3473294336		VGINIFTR	2	2232004352	2232004352		88630186	775540090	sp|P11498|PYC_HUMAN	ADEAYLIGR	2	26109194	23427922	2681273	ENNVDAVHPGYGFLSER	3	110714608	90443920	20270698	VVHSYEELEENYTR	3	87444664	87444664
30721B	1	MG132	Dil.	MG132, Dil.	12	1	37-1_ZD_AP_3	ZL-II-37-1_ZD_AP_3.raw	2022-05-20 22:24:50	2437503488	8819055488	AVID_CHICK	GEFTGTYITAVTATSNEIK	2	2031291648	1991191936	40099528	TQPTFGFTVNWK	2	1226335616	1226335616		SSVNDIGDDWK	2	3463965696	3463965696		VGINIFTR	2	2137562240	2137562240		86717060	733349948	sp|P11498|PYC_HUMAN	ADEAYLIGR	2	22122298	19919660	2202638	ENNVDAVHPGYGFLSER	3	103844464	83568728	20275730	VVHSYEELEENYTR	3	81879592	81879592
30721B	1	Veh.	Tg	Veh., Tg	3	1	37-1_VT_AP_3	ZL-II-37-1_VT_AP_3.raw	2022-05-21 00:18:02	2402683648	8768529664	AVID_CHICK	GEFTGTYITAVTATSNEIK	2	1940302592	1905963136	34339804	TQPTFGFTVNWK	2	1275851136	1275851136		SSVNDIGDDWK	2	3070700032	3070700032		VGINIFTR	2	2516015360	2516015360		140237519	1209238332	sp|P11498|PYC_HUMAN	ADEAYLIGR	2	47470240	42524172	4946069	ENNVDAVHPGYGFLSER	3	187261776	154044768	33216996	VVHSYEELEENYTR	3	133021288	133021288
30721B	1	MG132	CPA	MG132, CPA	13	1	37-1_ZC_AP_3	ZL-II-37-1_ZC_AP_3.raw	2022-05-21 02:11:16	2708138752	8336759424	AVID_CHICK	GEFTGTYITAVTATSNEIK	2	1872623616	1839418112	33205464	TQPTFGFTVNWK	2	1397793920	1397793920		SSVNDIGDDWK	2	2777286656	2777286656		VGINIFTR	2	2322260736	2322260736		86185714	711876764	sp|P11498|PYC_HUMAN	ADEAYLIGR	2	24861234	22525404	2335831	ENNVDAVHPGYGFLSER	3	109531448	89980448	19551008	VVHSYEELEENYTR	3	82170080	82170080
30721B	1	MG132	Veh.	MG132, Veh.	6	1	37-1_ZV_AP_3	ZL-II-37-1_ZV_AP_3.raw	2022-05-21 04:04:30	2950904832	7611581376	AVID_CHICK	GEFTGTYITAVTATSNEIK	2	1764502144	1734081024	30421282	TQPTFGFTVNWK	2	681235648	681235648		SSVNDIGDDWK	2	2975816960	2975816960		VGINIFTR	2	2220447744	2220447744		91706773	775198682	sp|P11498|PYC_HUMAN	ADEAYLIGR	2	26675142	24163570	2511572	ENNVDAVHPGYGFLSER	3	108520672	87451976	21068686	VVHSYEELEENYTR	3	80677960	80677960
30721B	1	MG132	Tg	MG132, Tg	8	1	37-1_ZT_AP_3	ZL-II-37-1_ZT_AP_3.raw	2022-05-21 05:57:38	2660844288	7228694592	AVID_CHICK	GEFTGTYITAVTATSNEIK	2	1888017408	1853944832	34072508	TQPTFGFTVNWK	2	436333888	436333888		SSVNDIGDDWK	2	2769232384	2769232384		VGINIFTR	2	2169183488	2169183488		94497675	801711804	sp|P11498|PYC_HUMAN	ADEAYLIGR	2	26109194	23377828	2731366	ENNVDAVHPGYGFLSER	3	123404736	100795384	22609360	VVHSYEELEENYTR	3	94603120	94603120
30721B	2	Veh.	Dil.	Veh., Dil.	4	1	37-2_VD_AP_1	ZL-II-37-2_VD_AP_1.raw	2022-08-24 19:16:23	1477471616	3149911808	AVID_CHICK	GEFTGTYITAVTATSNEIK	2	635489024	635489024		TQPTFGFTVNWK	2	525214464	525214464		SSVNDIGDDWK	2	1447784576	1125395584	322388864	VGINIFTR	2	863812736	863812736		89937531	344264197	sp|P11498|PYC_HUMAN	ADEAYLIGR	2	9050155	7922053	1128102	ENNVDAVHPGYGFLSER	3	56601384	44323192	12278190	VVHSYEELEENYTR	3	42995996	33847144
30721B	2	Veh.	Dil.	Veh., Dil.	4	1	37-2_VD_AP_3	ZL-II-37-2_VD_AP_3.raw	2022-08-25 17:00:01	1314964992	2892758368	AVID_CHICK	GEFTGTYITAVTATSNEIK	2	692414336	692414336		TQPTFGFTVNWK	2	496043744	496043744		SSVNDIGDDWK	2	1228517888	958731072	269786944	VGINIFTR	2	745569216	745569216		86653648	292977975	sp|P11498|PYC_HUMAN	ADEAYLIGR	2	9066179	7886801	1179377	ENNVDAVHPGYGFLSER	3	45732864	33775944	11956918	VVHSYEELEENYTR	3	40996480	31141954
30721B	2	MG132	Dil.	MG132, Dil.	12	1	37-2_ZD_AP_3	ZL-II-37-2_ZD_AP_3.raw	2022-08-25 18:54:56	1312641792	4134380096	AVID_CHICK	GEFTGTYITAVTATSNEIK	2	913680640	913680640		TQPTFGFTVNWK	2	808202432	808202432		SSVNDIGDDWK	2	1865953024	1379412352	486540448	VGINIFTR	2	1033084672	1033084672		83974103	262326358	sp|P11498|PYC_HUMAN	ADEAYLIGR	2	7696306	6558518	1137788	ENNVDAVHPGYGFLSER	3	44621768	30875644	13746126	VVHSYEELEENYTR	3	41928376	32498168
30721B	2	Veh.	Tg	Veh., Tg	3	1	37-2_VTg_AP_3	ZL-II-37-2_VTg_AP_3.raw	2022-08-25 20:49:12	1192055552	3802819008	AVID_CHICK	GEFTGTYITAVTATSNEIK	2	879135040	879135040		TQPTFGFTVNWK	2	654847424	654847424		SSVNDIGDDWK	2	1744272000	1309762944	434509024	VGINIFTR	2	959073600	959073600		137364624	432848208	sp|P11498|PYC_HUMAN	ADEAYLIGR	2	13427059	10849972	2577088	ENNVDAVHPGYGFLSER	3	71197960	50540020	20657948	VVHSYEELEENYTR	3	61098932	45892980
30721B	2	MG132	Veh.	MG132, Veh.	6	1	37-2_ZV_AP_3	ZL-II-37-2_ZV_AP_3.raw	2022-08-25 22:43:49	1192249600	3613460800	AVID_CHICK	GEFTGTYITAVTATSNEIK	2	819143296	819143296		TQPTFGFTVNWK	2	713455680	713455680		SSVNDIGDDWK	2	1465797760	1133817472	331980480	VGINIFTR	2	947044352	947044352		69841695	223178227	sp|P11498|PYC_HUMAN	ADEAYLIGR	2	4881957	3940959	940998	ENNVDAVHPGYGFLSER	3	38758120	27250592	11507525	VVHSYEELEENYTR	3	35964940	28270922
30721B	2	MG132	CPA	MG132, CPA	13	1	37-2_ZC_AP_3	ZL-II-37-2_ZC_AP_3.raw	2022-08-26 00:38:36	1046772032	3830094976	AVID_CHICK	GEFTGTYITAVTATSNEIK	2	948788544	948788544		TQPTFGFTVNWK	2	580753664	580753664		SSVNDIGDDWK	2	1591759104	1227461760	364297536	VGINIFTR	2	1073091008	1073091008		69258714	212898109	sp|P11498|PYC_HUMAN	ADEAYLIGR	2	4294872	3541531	753341	ENNVDAVHPGYGFLSER	3	35432248	24176790	11255458	VVHSYEELEENYTR	3	30405912	22392430
30721B	2	MG132	Tg	MG132, Tg	8	1	37-2_ZTg_AP_3	ZL-II-37-2_ZTg_AP_3.raw	2022-08-26 02:33:25	982868480	3502660032	AVID_CHICK	GEFTGTYITAVTATSNEIK	2	837858880	837858880		TQPTFGFTVNWK	2	724147840	724147840		SSVNDIGDDWK	2	1355754752	1031884224	323870560	VGINIFTR	2	908769088	908769088		79182139	236594342	sp|P11498|PYC_HUMAN	ADEAYLIGR	2	5863021	4884384	978637	ENNVDAVHPGYGFLSER	3	45793132	33354864	12438267	VVHSYEELEENYTR	3	33508560	24045120
30721B	2	Veh.	Veh.	Veh., Veh.	1	1	37-2_VV_AP_3	ZL-II-37-2_VV_AP_3.raw	2022-08-26 06:22:20	1150900864	3681536000	AVID_CHICK	GEFTGTYITAVTATSNEIK	2	879153856	879153856		TQPTFGFTVNWK	2	712235456	712235456		SSVNDIGDDWK	2	1593571200	1193963776	399607840	VGINIFTR	2	896182912	896182912		86031324	267005869	sp|P11498|PYC_HUMAN	ADEAYLIGR	2	9748198	8111445	1636754	ENNVDAVHPGYGFLSER	3	45257440	30994328	14263111	VVHSYEELEENYTR	3	37876388	27690856
30721B	2	Veh.	Dil.	Veh., Dil.	4	1	37-2_VD_AP_4	ZL-II-37-2_VD_AP_4.raw	2022-08-26 14:16:46	1262411264	3146054656	AVID_CHICK	GEFTGTYITAVTATSNEIK	2	733231872	733231872		TQPTFGFTVNWK	2	451743104	451743104		SSVNDIGDDWK	2	1479635712	1124824320	354811552	VGINIFTR	2	836255360	836255360		94252410	310485182	sp|P11498|PYC_HUMAN	ADEAYLIGR	2	9383364	8032690	1350674	ENNVDAVHPGYGFLSER	3	50142708	37331360	12811348	VVHSYEELEENYTR	3	43611368	32778692
30721B	2	Veh.	Veh.	Veh., Veh.	1	1	37-2_VV_AP_4	ZL-II-37-2_VV_AP_4.raw	2022-08-26 16:11:44	1255605632	4268105280	AVID_CHICK	GEFTGTYITAVTATSNEIK	2	961255040	961255040		TQPTFGFTVNWK	2	766792384	766792384		SSVNDIGDDWK	2	2007425280	1530771456	476653376	VGINIFTR	2	1009286400	1009286400		100299432	329354508	sp|P11498|PYC_HUMAN	ADEAYLIGR	2	10346575	8687214	1659361	ENNVDAVHPGYGFLSER	3	55833132	40029340	15803788	VVHSYEELEENYTR	3	45678096	34409156
30721B	2	MG132	Dil.	MG132, Dil.	12	1	37-2_ZD_AP_4	ZL-II-37-2_ZD_AP_4.raw	2022-08-26 18:06:51	1152682112	4237517312	AVID_CHICK	GEFTGTYITAVTATSNEIK	2	993920192	993920192		TQPTFGFTVNWK	2	815314752	815314752		SSVNDIGDDWK	2	1672909056	1270181120	402728224	VGINIFTR	2	1158101248	1158101248		77661940	246453702	sp|P11498|PYC_HUMAN	ADEAYLIGR	2	4732729	3809420	923309	ENNVDAVHPGYGFLSER	3	40178300	28959678	11218623	VVHSYEELEENYTR	3	36734604	27875964
30721B	2	Veh.	CPA	Veh., CPA	5	1	37-2_VC_AP_4	ZL-II-37-2_VC_AP_4.raw	2022-08-26 20:01:46	1008248000	2704735168	AVID_CHICK	GEFTGTYITAVTATSNEIK	2	640473280	640473280		TQPTFGFTVNWK	2	449633408	449633408		SSVNDIGDDWK	2	1104116736	933943808	170172896	VGINIFTR	2	680684672	680684672		92616146	282831671	sp|P11498|PYC_HUMAN	ADEAYLIGR	2	8941628	7214093	1727535	ENNVDAVHPGYGFLSER	3	49307016	36318028	12988987	VVHSYEELEENYTR	3	42055708	30945824
30721B	2	Veh.	Tg	Veh., Tg	3	1	37-2_VTg_AP_4	ZL-II-37-2_VTg_AP_4.raw	2022-08-26 21:56:47	1033671360	3622417920	AVID_CHICK	GEFTGTYITAVTATSNEIK	2	831123136	831123136		TQPTFGFTVNWK	2	603311488	603311488		SSVNDIGDDWK	2	1523271168	1212290816	310980192	VGINIFTR	2	975692480	975692480		133233212	400258065	sp|P11498|PYC_HUMAN	ADEAYLIGR	2	13380889	10929573	2451316	ENNVDAVHPGYGFLSER	3	68727904	47714200	21013704	VVHSYEELEENYTR	3	63574892	46458600
30721B	2	MG132	Tg	MG132, Tg	8	1	37-2_ZTg_AP_4	ZL-II-37-2_ZTg_AP_4.raw	2022-08-26 23:51:35	988158912	3625598336	AVID_CHICK	GEFTGTYITAVTATSNEIK	2	760051584	760051584		TQPTFGFTVNWK	2	710615744	710615744		SSVNDIGDDWK	2	1444684160	1160508800	284175328	VGINIFTR	2	994422208	994422208		84817916	258960095	sp|P11498|PYC_HUMAN	ADEAYLIGR	2	7421344	6422875	998469	ENNVDAVHPGYGFLSER	3	44581408	31639344	12942062	VVHSYEELEENYTR	3	42667716	31546932
30721B	2	MG132	CPA	MG132, CPA	13	1	37-2_ZC_AP_4	ZL-II-37-2_ZC_AP_4.raw	2022-08-27 01:46:44	1040830144	3988265728	AVID_CHICK	GEFTGTYITAVTATSNEIK	2	929341184	929341184		TQPTFGFTVNWK	2	646765440	646765440		SSVNDIGDDWK	2	1658356352	1225174912	433181472	VGINIFTR	2	1186984192	1186984192		76738619	234762513	sp|P11498|PYC_HUMAN	ADEAYLIGR	2	5892472	4922853	969619	ENNVDAVHPGYGFLSER	3	43806824	31477310	12329514	VVHSYEELEENYTR	3	38909480	29260710
30721B	2	MG132	Veh.	MG132, Veh.	6	1	37-2_ZV_AP_4	ZL-II-37-2_ZV_AP_4.raw	2022-08-27 03:41:38	1174985600	3884890880	AVID_CHICK	GEFTGTYITAVTATSNEIK	2	902771456	902771456		TQPTFGFTVNWK	2	719528320	719528320		SSVNDIGDDWK	2	1524686848	1205874304	318812416	VGINIFTR	2	1056716800	1056716800		79558047	254127003	sp|P11498|PYC_HUMAN	ADEAYLIGR	2	7685982	6542185	1143797	ENNVDAVHPGYGFLSER	3	46380464	32883790	13496674	VVHSYEELEENYTR	3	40339292	30410954
30721B	2	MG132	Veh.	MG132, Veh.	6	1	37-2_ZV_AP_5	ZL-II-37-2_ZV_AP_5.raw	2022-08-27 16:53:05	1544970240	4819690688	AVID_CHICK	GEFTGTYITAVTATSNEIK	2	1061777984	1061777984		TQPTFGFTVNWK	2	829710976	829710976		SSVNDIGDDWK	2	2162122240	1650023168	512099168	VGINIFTR	2	1278178560	1278178560		101378619	339820978	sp|P11498|PYC_HUMAN	ADEAYLIGR	2	11728580	10284122	1444459	ENNVDAVHPGYGFLSER	3	59994288	44085820	15908469	VVHSYEELEENYTR	3	51192856	40905924
30721B	2	MG132	Dil.	MG132, Dil.	12	1	37-2_ZD_AP_5	ZL-II-37-2_ZD_AP_5.raw	2022-08-27 18:48:00	1135345664	4092945152	AVID_CHICK	GEFTGTYITAVTATSNEIK	2	943228992	943228992		TQPTFGFTVNWK	2	794809920	794809920		SSVNDIGDDWK	2	1632068992	1249872768	382196352	VGINIFTR	2	1105033472	1105033472		86754363	267032191	sp|P11498|PYC_HUMAN	ADEAYLIGR	2	5888888	4957931	930957	ENNVDAVHPGYGFLSER	3	50835672	37274092	13561583	VVHSYEELEENYTR	3	33964864	25647954
30721B	2	MG132	Tg	MG132, Tg	8	1	37-2_ZTg_AP_5	ZL-II-37-2_ZTg_AP_5.raw	2022-08-27 20:42:47	1105948416	4124602368	AVID_CHICK	GEFTGTYITAVTATSNEIK	2	895871680	895871680		TQPTFGFTVNWK	2	738436032	738436032		SSVNDIGDDWK	2	1867641216	1475904768	391736384	VGINIFTR	2	1014389888	1014389888		97874266	294180930	sp|P11498|PYC_HUMAN	ADEAYLIGR	2	8160832	6832166	1328665	ENNVDAVHPGYGFLSER	3	53520128	38232596	15287538	VVHSYEELEENYTR	3	49671380	37023616
30721B	2	MG132	CPA	MG132, CPA	13	1	37-2_ZC_AP_5	ZL-II-37-2_ZC_AP_5.raw	2022-08-27 22:37:52	1040574656	4222183040	AVID_CHICK	GEFTGTYITAVTATSNEIK	2	1013873024	1013873024		TQPTFGFTVNWK	2	647619456	647619456		SSVNDIGDDWK	2	1764995968	1366227712	398768384	VGINIFTR	2	1194462848	1194462848		78800926	237455289	sp|P11498|PYC_HUMAN	ADEAYLIGR	2	7370429	6284545	1085884	ENNVDAVHPGYGFLSER	3	46583980	33910712	12673263	VVHSYEELEENYTR	3	38175752	28385014
30721B	2	Veh.	Veh.	Veh., Veh.	1	1	37-2_VV_AP_5	ZL-II-37-2_VV_AP_5.raw	2022-08-28 00:32:57	1049722496	3186432384	AVID_CHICK	GEFTGTYITAVTATSNEIK	2	884466560	884466560		TQPTFGFTVNWK	2	688487168	688487168		SSVNDIGDDWK	2	1542373120	1217321984	325051232	VGINIFTR	2	396156672	396156672		86002219	257937826	sp|P11498|PYC_HUMAN	ADEAYLIGR	2	9174315	7732474	1441841	ENNVDAVHPGYGFLSER	3	47460980	32492096	14968882	VVHSYEELEENYTR	3	39769396	28850030
30721B	2	Veh.	CPA	Veh., CPA	5	1	37-2_VC_AP_5	ZL-II-37-2_VC_AP_5.raw	2022-08-28 02:28:03	922156096	2582269344	AVID_CHICK	GEFTGTYITAVTATSNEIK	2	608252672	608252672		TQPTFGFTVNWK	2	471768352	471768352		SSVNDIGDDWK	2	984283776	829155648	155127968	VGINIFTR	2	673092672	673092672		82740255	239188383	sp|P11498|PYC_HUMAN	ADEAYLIGR	2	7483120	6270765	1212354	ENNVDAVHPGYGFLSER	3	40878904	27096816	13782088	VVHSYEELEENYTR	3	38916904	29367348
30721B	2	Veh.	Tg	Veh., Tg	3	1	37-2_VTg_AP_5	ZL-II-37-2_VTg_AP_5.raw	2022-08-28 04:23:04	957005120	3190323904	AVID_CHICK	GEFTGTYITAVTATSNEIK	2	792884608	792884608		TQPTFGFTVNWK	2	316331776	316331776		SSVNDIGDDWK	2	1448149760	1173364224	274785504	VGINIFTR	2	907743296	907743296		124470468	376472796	sp|P11498|PYC_HUMAN	ADEAYLIGR	2	13880740	11632112	2248627	ENNVDAVHPGYGFLSER	3	63108144	42537672	20570472	VVHSYEELEENYTR	3	64579444	49195864
30721B	2	Veh.	Dil.	Veh., Dil.	4	1	37-2_VD_AP_5	ZL-II-37-2_VD_AP_5.raw	2022-08-28 06:17:57	944832128	2421072576	AVID_CHICK	GEFTGTYITAVTATSNEIK	2	589461760	589461760		TQPTFGFTVNWK	2	361334976	361334976		SSVNDIGDDWK	2	998220608	831100864	167119728	VGINIFTR	2	639174976	639174976		71855907	226546104	sp|P11498|PYC_HUMAN	ADEAYLIGR	2	6863002	5838776	1024226	ENNVDAVHPGYGFLSER	3	40173800	28654072	11519731	VVHSYEELEENYTR	3	34254744	24502124
30721B	2	Veh.	CPA	Veh., CPA	5	1	37-2_VC_AP_6	ZL-II-37-2_VC_AP_6.raw	2022-08-28 10:08:11	1001731648	2586662720	AVID_CHICK	GEFTGTYITAVTATSNEIK	2	585384960	585384960		TQPTFGFTVNWK	2	450970496	450970496		SSVNDIGDDWK	2	1071300864	859431488	211869520	VGINIFTR	2	690875776	690875776		86468832	265431379	sp|P11498|PYC_HUMAN	ADEAYLIGR	2	9056092	7540643	1515450	ENNVDAVHPGYGFLSER	3	46464400	32875870	13588526	VVHSYEELEENYTR	3	40627664	29310788
30721B	2	Veh.	Tg	Veh., Tg	3	1	37-2_VTg_AP_6	ZL-II-37-2_VTg_AP_6.raw	2022-08-28 12:03:29	1063301184	3734328704	AVID_CHICK	GEFTGTYITAVTATSNEIK	2	897870784	897870784		TQPTFGFTVNWK	2	635710144	635710144		SSVNDIGDDWK	2	1616469376	1228293248	388176096	VGINIFTR	2	972454528	972454528		136823818	403260792	sp|P11498|PYC_HUMAN	ADEAYLIGR	2	16508823	13922772	2586050	ENNVDAVHPGYGFLSER	3	71307936	49825400	21482546	VVHSYEELEENYTR	3	61553992	44851212
30721B	2	MG132	CPA	MG132, CPA	13	1	37-2_ZC_AP_6	ZL-II-37-2_ZC_AP_6.raw	2022-08-28 13:58:38	1094372736	4209293184	AVID_CHICK	GEFTGTYITAVTATSNEIK	2	1064998912	1064998912		TQPTFGFTVNWK	2	577475072	577475072		SSVNDIGDDWK	2	1835710592	1362190208	473520192	VGINIFTR	2	1204628992	1204628992		79933956	250547486	sp|P11498|PYC_HUMAN	ADEAYLIGR	2	6359886	5338264	1021621	ENNVDAVHPGYGFLSER	3	44019632	31035032	12984595	VVHSYEELEENYTR	3	38505052	28586384
30721B	2	Veh.	Veh.	Veh., Veh.	1	1	37-2_VV_AP_6	ZL-II-37-2_VV_AP_6.raw	2022-08-28 15:53:53	1251374336	4174429248	AVID_CHICK	GEFTGTYITAVTATSNEIK	2	1035434944	1035434944		TQPTFGFTVNWK	2	690721984	690721984		SSVNDIGDDWK	2	1919557760	1495148800	424409120	VGINIFTR	2	953123520	953123520		95768832	307428497	sp|P11498|PYC_HUMAN	ADEAYLIGR	2	12123160	10551571	1571588	ENNVDAVHPGYGFLSER	3	56576168	40521280	16054882	VVHSYEELEENYTR	3	50603396	39658872
30721B	2	MG132	Dil.	MG132, Dil.	12	1	37-2_ZD_AP_6	ZL-II-37-2_ZD_AP_6.raw	2022-08-28 17:49:09	1063915776	3795285120	AVID_CHICK	GEFTGTYITAVTATSNEIK	2	878796480	878796480		TQPTFGFTVNWK	2	688215424	688215424		SSVNDIGDDWK	2	1512805248	1209099776	303705664	VGINIFTR	2	1019173440	1019173440		72688836	225109057	sp|P11498|PYC_HUMAN	ADEAYLIGR	2	5856035	4964347	891688	ENNVDAVHPGYGFLSER	3	46875104	34293736	12581364	VVHSYEELEENYTR	3	29528510	21271060
30721B	2	MG132	Veh.	MG132, Veh.	6	1	37-2_ZV_AP_6	ZL-II-37-2_ZV_AP_6.raw	2022-08-28 19:44:05	1171531520	3793002432	AVID_CHICK	GEFTGTYITAVTATSNEIK	2	885417536	885417536		TQPTFGFTVNWK	2	689825536	689825536		SSVNDIGDDWK	2	1493269504	1186843520	306425888	VGINIFTR	2	1030915840	1030915840		74102511	246959341	sp|P11498|PYC_HUMAN	ADEAYLIGR	2	8420547	7415559	1004988	ENNVDAVHPGYGFLSER	3	43668652	30079356	13589296	VVHSYEELEENYTR	3	36203756	28419858
30721B	2	MG132	Tg	MG132, Tg	8	1	37-2_ZTg_AP_6	ZL-II-37-2_ZTg_AP_6.raw	2022-08-28 21:39:29	948697920	3575522944	AVID_CHICK	GEFTGTYITAVTATSNEIK	2	888962048	888962048		TQPTFGFTVNWK	2	635073728	635073728		SSVNDIGDDWK	2	1360342528	1089051648	271290912	VGINIFTR	2	962435520	962435520		81073817	246437062	sp|P11498|PYC_HUMAN	ADEAYLIGR	2	6010186	5088558	921628	ENNVDAVHPGYGFLSER	3	41307552	27761188	13546365	VVHSYEELEENYTR	3	43693924	32887314
30721B	2	Veh.	Dil.	Veh., Dil.	4	1	37-2_VD_AP_6	ZL-II-37-2_VD_AP_6.raw	2022-08-28 23:34:36	991627136	2534806048	AVID_CHICK	GEFTGTYITAVTATSNEIK	2	663142528	663142528		TQPTFGFTVNWK	2	353651552	353651552		SSVNDIGDDWK	2	990746560	844731840	146014640	VGINIFTR	2	673280128	673280128		73035452	231246894	sp|P11498|PYC_HUMAN	ADEAYLIGR	2	6976705	6066842	909864	ENNVDAVHPGYGFLSER	3	42030992	29881374	12149616	VVHSYEELEENYTR	3	38686196	28914282
30721B	2	Veh.	CPA	Veh., CPA	5	1	37-2_VC_AP_7	ZL-II-37-2_VC_AP_7.raw	2022-08-30 11:53:01	1210084096	3044434688	AVID_CHICK	GEFTGTYITAVTATSNEIK	2	668479744	668479744		TQPTFGFTVNWK	2	530774784	530774784		SSVNDIGDDWK	2	1364170368	1027111104	337059360	VGINIFTR	2	818069056	818069056		100639660	319085732	sp|P11498|PYC_HUMAN	ADEAYLIGR	2	13618316	11720668	1897648	ENNVDAVHPGYGFLSER	3	49003420	34932176	14071242	VVHSYEELEENYTR	3	55242768	41338300
30721B	3	MG132	Veh.	MG132, Veh.	6	1	51_ZV1_AP_1	ZL-II-51_ZV1_AP_1.raw	2022-10-07 15:00:28	1808664832	4935913344	AVID_CHICK	GEFTGTYITAVTATSNEIK	2	1076434688	1076434688		TQPTFGFTVNWK	2	1255797248	1255797248		SSVNDIGDDWK	2	1923470336	1519588352	403882144	VGINIFTR	2	1084093056	1084093056		119458678	648843251	sp|P11498|PYC_HUMAN	ADEAYLIGR	2	12665647	12665647		ENNVDAVHPGYGFLSER	3	111623664	92151232	19472436	VVHSYEELEENYTR	3	76624504	58914148
30721B	3	MG132	Veh.	MG132, Veh.	6	3	51_ZV3_AP_1	ZL-II-51_ZV3_AP_1.raw	2022-10-07 17:08:01	1904958336	4825156224	AVID_CHICK	GEFTGTYITAVTATSNEIK	2	771752192	771752192		TQPTFGFTVNWK	2	1289334912	1289334912		SSVNDIGDDWK	2	2079535104	1633385216	446149888	VGINIFTR	2	1130683904	1130683904		150089199	616916120	sp|P11498|PYC_HUMAN	ADEAYLIGR	2	14019716	14019716		ENNVDAVHPGYGFLSER	3	127051808	97432688	29619104	VVHSYEELEENYTR	3	77809976	56122228
30721B	3	MG132	Veh.	MG132, Veh.	6	2	51_ZV2_AP_1	ZL-II-51_ZV2_AP_1.raw	2022-10-07 19:15:09	1010752128	2732478272	AVID_CHICK	GEFTGTYITAVTATSNEIK	2	411394688	411394688		TQPTFGFTVNWK	2	581200000	581200000		SSVNDIGDDWK	2	1398879744	1066197632	332682016	VGINIFTR	2	673685952	673685952		99960335	325375530	sp|P11498|PYC_HUMAN	ADEAYLIGR	2	9467584	9467584		ENNVDAVHPGYGFLSER	3	70682744	49942576	20740156	VVHSYEELEENYTR	3	48791852	33195150
30721B	3	MG132	ML A/B	MG132, ML A/B	7	1	51_ZM_AP_1	ZL-II-51_ZM_AP_1.raw	2022-10-07 21:21:55	1703142272	4078702400	AVID_CHICK	GEFTGTYITAVTATSNEIK	2	774449984	774449984		TQPTFGFTVNWK	2	1074064512	1074064512		SSVNDIGDDWK	2	1674283264	1296087936	378195360	VGINIFTR	2	934099968	934099968		107833555	411986815	sp|P11498|PYC_HUMAN	ADEAYLIGR	2	6057767	6057767		ENNVDAVHPGYGFLSER	3	77471736	55520300	21951440	VVHSYEELEENYTR	3	61040948	44621832
30721B	3	MG132	DTT	MG132, DTT	11	1	51_ZD_AP_1	ZL-II-51_ZD_AP_1.raw	2022-10-07 23:28:37	738741312	1943980544	AVID_CHICK	GEFTGTYITAVTATSNEIK	2	380026688	380026688		TQPTFGFTVNWK	2	465531680	465531680		SSVNDIGDDWK	2	819684736	626894656	192790112	VGINIFTR	2	471527520	471527520		129249578	383411788	sp|P11498|PYC_HUMAN	ADEAYLIGR	2	5991472	5991472		ENNVDAVHPGYGFLSER	3	79942656	54475008	25467646	VVHSYEELEENYTR	3	65100088	42057796
30721B	3	MG132	BFA	MG132, BFA	10	1	51_ZB_AP_1	ZL-II-51_ZB_AP_1.raw	2022-10-08 01:35:41	1246633984	4303413952	AVID_CHICK	GEFTGTYITAVTATSNEIK	2	864058880	864058880		TQPTFGFTVNWK	2	1085735424	1085735424		SSVNDIGDDWK	2	1750813696	1324911104	425902784	VGINIFTR	2	1028708544	1028708544		138154762	500833393	sp|P11498|PYC_HUMAN	ADEAYLIGR	2	11390213	11390213		ENNVDAVHPGYGFLSER	3	98989376	72380032	26609352	VVHSYEELEENYTR	3	72723984	50021848
30721B	3	MG132	Tm	MG132, Tm	9	1	51_ZTm_AP_1	ZL-II-51_ZTm_AP_1.raw	2022-10-08 03:42:55	1443657472	3366421632	AVID_CHICK	GEFTGTYITAVTATSNEIK	2	597095872	597095872		TQPTFGFTVNWK	2	870327488	870327488		SSVNDIGDDWK	2	1454939776	1119065984	335873920	VGINIFTR	2	779932288	779932288		130071587	477028235	sp|P11498|PYC_HUMAN	ADEAYLIGR	2	9974459	9974459		ENNVDAVHPGYGFLSER	3	94816520	70270424	24546096	VVHSYEELEENYTR	3	74271744	51255356
30721B	3	MG132	CPA	MG132, CPA	13	1	51_ZC_AP_1	ZL-II-51_ZC_AP_1.raw	2022-10-08 05:49:40	1493155456	3404158400	AVID_CHICK	GEFTGTYITAVTATSNEIK	2	644955328	644955328		TQPTFGFTVNWK	2	859867456	859867456		SSVNDIGDDWK	2	1364863616	1065403840	299459616	VGINIFTR	2	833931776	833931776		129178461	482847495	sp|P11498|PYC_HUMAN	ADEAYLIGR	2	12652439	12652439		ENNVDAVHPGYGFLSER	3	97502280	73876928	23625358	VVHSYEELEENYTR	3	72256728	50891384
30721B	3	MG132	Tg	MG132, Tg	8	1	51_ZTg_AP_1	ZL-II-51_ZTg_AP_1.raw	2022-10-08 07:56:19	1621606016	3256570272	AVID_CHICK	GEFTGTYITAVTATSNEIK	2	526413536	526413536		TQPTFGFTVNWK	2	868644544	868644544		SSVNDIGDDWK	2	1404765952	1085367936	319398304	VGINIFTR	2	776144256	776144256		122120298	462988549	sp|P11498|PYC_HUMAN	ADEAYLIGR	2	13270269	13270269		ENNVDAVHPGYGFLSER	3	85570832	62400888	23169948	VVHSYEELEENYTR	3	68595864	48641952
30721B	3	MG132	DTT	MG132, DTT	11	1	51_ZD_AP_2	ZL-II-51_ZD_AP_2.raw	2022-10-08 15:07:25	895451264	2453365888	AVID_CHICK	GEFTGTYITAVTATSNEIK	2	476864320	476864320		TQPTFGFTVNWK	2	538621248	538621248		SSVNDIGDDWK	2	1153871232	865966912	287904384	VGINIFTR	2	571913408	571913408		162410973	525233706	sp|P11498|PYC_HUMAN	ADEAYLIGR	2	8351582	8351582		ENNVDAVHPGYGFLSER	3	108416496	77013968	31402540	VVHSYEELEENYTR	3	82429096	53132204
30721B	3	MG132	Veh.	MG132, Veh.	6	3	51_ZV3_AP_2	ZL-II-51_ZV3_AP_2.raw	2022-10-08 17:14:43	1805668096	4720394432	AVID_CHICK	GEFTGTYITAVTATSNEIK	2	817128512	817128512		TQPTFGFTVNWK	2	1084855808	1084855808		SSVNDIGDDWK	2	2233833216	1740582784	493250528	VGINIFTR	2	1077827328	1077827328		155046332	591401192	sp|P11498|PYC_HUMAN	ADEAYLIGR	2	15037404	15037404		ENNVDAVHPGYGFLSER	3	113933336	85867360	28065976	VVHSYEELEENYTR	3	81274856	56925548
30721B	3	MG132	ML A/B	MG132, ML A/B	7	1	51_ZM_AP_2	ZL-II-51_ZM_AP_2.raw	2022-10-08 19:21:57	1459752576	3421823680	AVID_CHICK	GEFTGTYITAVTATSNEIK	2	578249600	578249600		TQPTFGFTVNWK	2	901478080	901478080		SSVNDIGDDWK	2	1433092736	1135236864	297855872	VGINIFTR	2	806859136	806859136		101625100	362897582	sp|P11498|PYC_HUMAN	ADEAYLIGR	2	16138486	16138486		ENNVDAVHPGYGFLSER	3	69460200	48833276	20626926	VVHSYEELEENYTR	3	50552796	34086960
30721B	3	MG132	Veh.	MG132, Veh.	6	2	51_ZV2_AP_2	ZL-II-51_ZV2_AP_2.raw	2022-10-08 21:28:47	893077056	2386752512	AVID_CHICK	GEFTGTYITAVTATSNEIK	2	320255808	320255808		TQPTFGFTVNWK	2	447901696	447901696		SSVNDIGDDWK	2	1219261312	987109760	232151488	VGINIFTR	2	631485248	631485248		92902435	303345859	sp|P11498|PYC_HUMAN	ADEAYLIGR	2	7246595	7246595		ENNVDAVHPGYGFLSER	3	65242248	45455492	19786762	VVHSYEELEENYTR	3	42187120	27953860
30721B	3	MG132	Tg	MG132, Tg	8	1	51_ZTg_AP_2	ZL-II-51_ZTg_AP_2.raw	2022-10-08 23:35:33	1554308736	3344018560	AVID_CHICK	GEFTGTYITAVTATSNEIK	2	575974400	575974400		TQPTFGFTVNWK	2	818355072	818355072		SSVNDIGDDWK	2	1518348800	1199238400	319109856	VGINIFTR	2	750450688	750450688		121747093	457668096	sp|P11498|PYC_HUMAN	ADEAYLIGR	2	9099116	9099116		ENNVDAVHPGYGFLSER	3	90344296	67254712	23089590	VVHSYEELEENYTR	3	68969808	48981024
30721B	3	MG132	Tm	MG132, Tm	9	1	51_ZTm_AP_2	ZL-II-51_ZTm_AP_2.raw	2022-10-09 01:41:59	1218258432	2500486368	AVID_CHICK	GEFTGTYITAVTATSNEIK	2	506305088	506305088		TQPTFGFTVNWK	2	706577088	706577088		SSVNDIGDDWK	2	1113800448	936169920	177630576	VGINIFTR	2	351434272	351434272		120519502	405316250	sp|P11498|PYC_HUMAN	ADEAYLIGR	2	9324490	9324490		ENNVDAVHPGYGFLSER	3	79500328	54595024	24905310	VVHSYEELEENYTR	3	66755944	47065676
30721B	3	MG132	Veh.	MG132, Veh.	6	1	51_ZV1_AP_2	ZL-II-51_ZV1_AP_2.raw	2022-10-09 03:48:54	1034510528	3011233728	AVID_CHICK	GEFTGTYITAVTATSNEIK	2	533510016	533510016		TQPTFGFTVNWK	2	725583488	725583488		SSVNDIGDDWK	2	1330400768	1082296576	248104144	VGINIFTR	2	669843648	669843648		118775431	380986071	sp|P11498|PYC_HUMAN	ADEAYLIGR	2	6743307	6743307		ENNVDAVHPGYGFLSER	3	76938344	54337216	22601132	VVHSYEELEENYTR	3	62850180	42820768
30721B	3	MG132	BFA	MG132, BFA	10	1	51_ZB_AP_2	ZL-II-51_ZB_AP_2.raw	2022-10-09 05:55:52	914959296	3103158144	AVID_CHICK	GEFTGTYITAVTATSNEIK	2	576252736	576252736		TQPTFGFTVNWK	2	798586432	798586432		SSVNDIGDDWK	2	1252430080	1005160960	247268992	VGINIFTR	2	723158016	723158016		114604891	352325092	sp|P11498|PYC_HUMAN	ADEAYLIGR	2	7253108	7253108		ENNVDAVHPGYGFLSER	3	77567192	53844832	23722358	VVHSYEELEENYTR	3	54812104	34214348
30721B	3	MG132	CPA	MG132, CPA	13	1	51_ZC_AP_2	ZL-II-51_ZC_AP_2.raw	2022-10-09 08:02:48	1172008192	2683900928	AVID_CHICK	GEFTGTYITAVTATSNEIK	2	431543232	431543232		TQPTFGFTVNWK	2	687828352	687828352		SSVNDIGDDWK	2	1118589824	928906688	189683120	VGINIFTR	2	635622656	635622656		115159280	395642086	sp|P11498|PYC_HUMAN	ADEAYLIGR	2	11159706	11159706		ENNVDAVHPGYGFLSER	3	85172136	61398128	23774004	VVHSYEELEENYTR	3	65832188	46563660
30721B	3	MG132	Tg	MG132, Tg	8	1	51_ZTg_AP_3	ZL-II-51_ZTg_AP_3.raw	2022-10-09 18:46:48	1442430208	3047038176	AVID_CHICK	GEFTGTYITAVTATSNEIK	2	525068256	525068256		TQPTFGFTVNWK	2	743102272	743102272		SSVNDIGDDWK	2	1411818368	1074006912	337811264	VGINIFTR	2	704860736	704860736		124874674	421992856	sp|P11498|PYC_HUMAN	ADEAYLIGR	2	10381292	10381292		ENNVDAVHPGYGFLSER	3	89706528	65953056	23753472	VVHSYEELEENYTR	3	67181328	45586248
30721B	3	MG132	ML A/B	MG132, ML A/B	7	1	51_ZM_AP_3	ZL-II-51_ZM_AP_3.raw	2022-10-09 20:52:13	1116114944	2653376896	AVID_CHICK	GEFTGTYITAVTATSNEIK	2	468293568	468293568		TQPTFGFTVNWK	2	667111744	667111744		SSVNDIGDDWK	2	1089937664	891983872	197953680	VGINIFTR	2	625987712	625987712		83028427	271729581	sp|P11498|PYC_HUMAN	ADEAYLIGR	2	10340365	10340365		ENNVDAVHPGYGFLSER	3	60823872	44092568	16731303	VVHSYEELEENYTR	3	43979476	28991536
30721B	3	MG132	DTT	MG132, DTT	11	1	51_ZD_AP_3	ZL-II-51_ZD_AP_3.raw	2022-10-09 22:58:47	554022336	1419752576	AVID_CHICK	GEFTGTYITAVTATSNEIK	2	313455904	313455904		TQPTFGFTVNWK	2	311274528	311274528		SSVNDIGDDWK	2	532734688	447001568	85733096	VGINIFTR	2	348020576	348020576		108276991	284062490	sp|P11498|PYC_HUMAN	ADEAYLIGR	2	3338298	3338298		ENNVDAVHPGYGFLSER	3	69900904	47857868	22043044	VVHSYEELEENYTR	3	46486388	26494358
30721B	3	MG132	Veh.	MG132, Veh.	6	3	51_ZV3_AP_3	ZL-II-51_ZV3_AP_3.raw	2022-10-10 01:04:48	1205499904	3278549312	AVID_CHICK	GEFTGTYITAVTATSNEIK	2	584900480	584900480		TQPTFGFTVNWK	2	764301952	764301952		SSVNDIGDDWK	2	1455875712	1131790592	324085184	VGINIFTR	2	797556288	797556288		120967224	390777740	sp|P11498|PYC_HUMAN	ADEAYLIGR	2	10842376	10842376		ENNVDAVHPGYGFLSER	3	76955376	53139372	23816004	VVHSYEELEENYTR	3	60812740	39914100
30721B	3	MG132	Tm	MG132, Tm	9	1	51_ZTm_AP_3	ZL-II-51_ZTm_AP_3.raw	2022-10-10 03:11:18	1016836224	2302934112	AVID_CHICK	GEFTGTYITAVTATSNEIK	2	371703264	371703264		TQPTFGFTVNWK	2	571810176	571810176		SSVNDIGDDWK	2	917654400	783691456	133962968	VGINIFTR	2	575729216	575729216		109750237	347440362	sp|P11498|PYC_HUMAN	ADEAYLIGR	2	8071304	8071304		ENNVDAVHPGYGFLSER	3	79487368	56660604	22826764	VVHSYEELEENYTR	3	55802004	35921292
30721B	3	MG132	Veh.	MG132, Veh.	6	2	51_ZV2_AP_3	ZL-II-51_ZV2_AP_3.raw	2022-10-10 05:17:31	734054848	1920884032	AVID_CHICK	GEFTGTYITAVTATSNEIK	2	274898208	274898208		TQPTFGFTVNWK	2	303496352	303496352		SSVNDIGDDWK	2	948006016	817031424	130974672	VGINIFTR	2	525458048	525458048		82185540	238671286	sp|P11498|PYC_HUMAN	ADEAYLIGR	2	6232876	6232876		ENNVDAVHPGYGFLSER	3	52732276	34712684	18019596	VVHSYEELEENYTR	3	38505844	24630386
30721B	3	MG132	Veh.	MG132, Veh.	6	1	51_ZV1_AP_3	ZL-II-51_ZV1_AP_3.raw	2022-10-10 07:23:14	993007488	2906031424	AVID_CHICK	GEFTGTYITAVTATSNEIK	2	558646144	558646144		TQPTFGFTVNWK	2	670386688	670386688		SSVNDIGDDWK	2	1234536832	1010614592	223922224	VGINIFTR	2	666384000	666384000		114104969	357960517	sp|P11498|PYC_HUMAN	ADEAYLIGR	2	8505017	8505017		ENNVDAVHPGYGFLSER	3	83378032	60658848	22719184	VVHSYEELEENYTR	3	53789844	33875380
30721B	3	MG132	CPA	MG132, CPA	13	1	51_ZC_AP_3	ZL-II-51_ZC_AP_3.raw	2022-10-10 09:29:31	1335993088	2997880896	AVID_CHICK	GEFTGTYITAVTATSNEIK	2	541653888	541653888		TQPTFGFTVNWK	2	809315072	809315072		SSVNDIGDDWK	2	1181839872	976096320	205743664	VGINIFTR	2	670815616	670815616		124561172	448779112	sp|P11498|PYC_HUMAN	ADEAYLIGR	2	11468640	11468640		ENNVDAVHPGYGFLSER	3	89880952	64839852	25041100	VVHSYEELEENYTR	3	68816296	48931720
30721B	3	MG132	BFA	MG132, BFA	10	1	51_ZB_AP_3	ZL-II-51_ZB_AP_3.raw	2022-10-10 11:35:46	1097534848	3774966272	AVID_CHICK	GEFTGTYITAVTATSNEIK	2	678114752	678114752		TQPTFGFTVNWK	2	940581696	940581696		SSVNDIGDDWK	2	1529452032	1252366592	277085472	VGINIFTR	2	903903232	903903232		127438838	448977163	sp|P11498|PYC_HUMAN	ADEAYLIGR	2	9636539	9636539		ENNVDAVHPGYGFLSER	3	88753736	64407224	24346512	VVHSYEELEENYTR	3	73984160	51745352
30721B	4	Veh.	Veh.	Veh., Veh.	1	2	52_VV3_	ZL-II-52_VV3_.raw	2022-10-10 21:30:42	1253019776	3068681520	AVID_CHICK	GEFTGTYITAVTATSNEIK	2	166328368	166328368		TQPTFGFTVNWK	2	220388608	220388608		SSVNDIGDDWK	2	2156122368	1666135040	489987680	VGINIFTR	2	1015829504	1015829504		170924960	576800740	sp|P11498|PYC_HUMAN	ADEAYLIGR	2	16553386	16553386		ENNVDAVHPGYGFLSER	3	124837152	93434256	31402902	VVHSYEELEENYTR	3	90357920	64809428
30721B	4	MG132	Veh.	MG132, Veh.	6	1	52_ZV1_	ZL-II-52_ZV1_.raw	2022-10-10 23:36:37	1427138816	3652408960	AVID_CHICK	GEFTGTYITAVTATSNEIK	2	608980864	608980864		TQPTFGFTVNWK	2	769258432	769258432		SSVNDIGDDWK	2	1780697600	1375213056	405484640	VGINIFTR	2	898956608	898956608		148668710	544099998	sp|P11498|PYC_HUMAN	ADEAYLIGR	2	17451162	17451162		ENNVDAVHPGYGFLSER	3	107749888	81046656	26703232	VVHSYEELEENYTR	3	77587712	54743804
30721B	4	Veh.	ML A/B	Veh., ML A/B	2	1	52_VM_	ZL-II-52_VM_.raw	2022-10-11 01:42:36	823664384	1999343296	AVID_CHICK	GEFTGTYITAVTATSNEIK	2	386308736	386308736		TQPTFGFTVNWK	2	452743520	452743520		SSVNDIGDDWK	2	860237184	713602176	146635168	VGINIFTR	2	446688864	446688864		92727996	255644186	sp|P11498|PYC_HUMAN	ADEAYLIGR	2	3640282	3640282		ENNVDAVHPGYGFLSER	3	52071712	34187180	17884538	VVHSYEELEENYTR	3	44737052	28989156
30721B	4	Veh.	Veh.	Veh., Veh.	1	1	52_VV2_	ZL-II-52_VV2_.raw	2022-10-11 03:49:01	1312050304	3794104832	AVID_CHICK	GEFTGTYITAVTATSNEIK	2	631416448	631416448		TQPTFGFTVNWK	2	995122048	995122048		SSVNDIGDDWK	2	1606786048	1286780928	320004960	VGINIFTR	2	880785408	880785408		171117935	585325704	sp|P11498|PYC_HUMAN	ADEAYLIGR	2	14843620	14843620		ENNVDAVHPGYGFLSER	3	119622488	87700032	31922452	VVHSYEELEENYTR	3	92650528	62341704
30721B	4	Veh.	Tg	Veh., Tg	3	1	52_VTg_	ZL-II-52_VTg_.raw	2022-10-11 05:54:29	1263172608	3604985984	AVID_CHICK	GEFTGTYITAVTATSNEIK	2	609601280	609601280		TQPTFGFTVNWK	2	932159936	932159936		SSVNDIGDDWK	2	1467671040	1243360768	224310240	VGINIFTR	2	819864000	819864000		167733908	561574811	sp|P11498|PYC_HUMAN	ADEAYLIGR	2	9723119	9723119		ENNVDAVHPGYGFLSER	3	110206672	82880680	27325994	VVHSYEELEENYTR	3	101562728	70002144
30721B	4	MG132	ML A/B	MG132, ML A/B	7	1	52_ZM_	ZL-II-52_ZM_.raw	2022-10-11 08:00:12	883345216	2124176928	AVID_CHICK	GEFTGTYITAVTATSNEIK	2	300232832	300232832		TQPTFGFTVNWK	2	401263200	401263200		SSVNDIGDDWK	2	1003541376	887619328	115922128	VGINIFTR	2	535061568	535061568		64740747	215450406	sp|P11498|PYC_HUMAN	ADEAYLIGR	2	9050028	9050028		ENNVDAVHPGYGFLSER	3	42585396	30174614	12410782	VVHSYEELEENYTR	3	40396644	28118428
30721B	4	MG132	Tg	MG132, Tg	8	1	52_ZTg_	ZL-II-52_ZTg_.raw	2022-10-11 10:05:37	1249778432	2979179008	AVID_CHICK	GEFTGTYITAVTATSNEIK	2	511142208	511142208		TQPTFGFTVNWK	2	731430016	731430016		SSVNDIGDDWK	2	1230965888	1015040384	215925696	VGINIFTR	2	721566400	721566400		120665594	402921497	sp|P11498|PYC_HUMAN	ADEAYLIGR	2	9239437	9239437		ENNVDAVHPGYGFLSER	3	80374824	59427652	20947178	VVHSYEELEENYTR	3	71450688	47214272
30721B	4	MG132	Veh.	MG132, Veh.	6	2	52_ZV2_	ZL-II-52_ZV2_.raw	2022-10-11 12:10:51	1128507904	3077641056	AVID_CHICK	GEFTGTYITAVTATSNEIK	2	500641376	500641376		TQPTFGFTVNWK	2	690940352	690940352		SSVNDIGDDWK	2	1331466880	1135642752	195824336	VGINIFTR	2	750416576	750416576		127371814	417326823	sp|P11498|PYC_HUMAN	ADEAYLIGR	2	9372551	9372551		ENNVDAVHPGYGFLSER	3	86132544	62891808	23240744	VVHSYEELEENYTR	3	68445224	46808120
30721B	5	MG132	BFA	MG132, BFA	10	1	53_ZB_1	ZL-II-53_ZB_1.raw	2022-10-15 17:20:36	1347688960	6437273088	AVID_CHICK	GEFTGTYITAVTATSNEIK	2	1071850112	1071850112		TQPTFGFTVNWK	2	1309256192	1309256192		SSVNDIGDDWK	2	2962733568	2488977664	473755904	VGINIFTR	2	1567189120	1567189120		90934933	616760396	sp|P11498|PYC_HUMAN	ADEAYLIGR	2	19892496	19892496		ENNVDAVHPGYGFLSER	3	110422368	95410904	15011455	VVHSYEELEENYTR	3	77435480	63634224
30721B	5	MG132	DTT	MG132, DTT	11	1	53_ZD_1	ZL-II-53_ZD_1.raw	2022-10-15 19:26:19	303433632	1148460512	AVID_CHICK	GEFTGTYITAVTATSNEIK	2	232672096	232672096		TQPTFGFTVNWK	2	255502336	255502336		SSVNDIGDDWK	2	450665440	408055840	42609600	VGINIFTR	2	252230240	252230240		38436905	154500663	sp|P11498|PYC_HUMAN	ADEAYLIGR	2	1832622	1832622		ENNVDAVHPGYGFLSER	3	31405256	23990488	7414767	VVHSYEELEENYTR	3	19415908	13107862
30721B	5	MG132	Veh.	MG132, Veh.	6	2	53_ZV2_1	ZL-II-53_ZV2_1.raw	2022-10-15 21:31:46	1311433472	3507480448	AVID_CHICK	GEFTGTYITAVTATSNEIK	2	652056512	652056512		TQPTFGFTVNWK	2	771387264	771387264		SSVNDIGDDWK	2	1975279744	1665070080	310209536	VGINIFTR	2	418966592	418966592		61223349	373278351	sp|P11498|PYC_HUMAN	ADEAYLIGR	2	12976307	12976307		ENNVDAVHPGYGFLSER	3	74841392	63447116	11394274	VVHSYEELEENYTR	3	48227708	38780244
30721B	5	MG132	Veh.	MG132, Veh.	6	1	53_ZV1_1	ZL-II-53_ZV1_1.raw	2022-10-15 23:36:47	1403483776	4409818304	AVID_CHICK	GEFTGTYITAVTATSNEIK	2	761450752	761450752		TQPTFGFTVNWK	2	1112958976	1112958976		SSVNDIGDDWK	2	1834238592	1548305280	285933440	VGINIFTR	2	987103296	987103296		66812955	437355848	sp|P11498|PYC_HUMAN	ADEAYLIGR	2	22263504	22263504		ENNVDAVHPGYGFLSER	3	74756640	62551472	12205168	VVHSYEELEENYTR	3	52718664	42938284
30721B	5	MG132	Tm	MG132, Tm	9	1	53_ZTm_1	ZL-II-53_ZTm_1.raw	2022-10-16 01:41:44	1276293888	3724578560	AVID_CHICK	GEFTGTYITAVTATSNEIK	2	616851392	616851392		TQPTFGFTVNWK	2	888765696	888765696		SSVNDIGDDWK	2	1585284864	1379976320	205309024	VGINIFTR	2	838985152	838985152		63051863	389510566	sp|P11498|PYC_HUMAN	ADEAYLIGR	2	19348286	19348286		ENNVDAVHPGYGFLSER	3	72426856	60505352	11921493	VVHSYEELEENYTR	3	49101224	40021144
30721B	5	MG132	ML A/B	MG132, ML A/B	7	1	53_ZM_1	ZL-II-53_ZM_1.raw	2022-10-16 03:46:24	1241630336	4206924928	AVID_CHICK	GEFTGTYITAVTATSNEIK	2	719124224	719124224		TQPTFGFTVNWK	2	1082016896	1082016896		SSVNDIGDDWK	2	1731592448	1487481856	244110496	VGINIFTR	2	918301952	918301952		53124690	311435862	sp|P11498|PYC_HUMAN	ADEAYLIGR	2	16851638	16851638		ENNVDAVHPGYGFLSER	3	57897544	47611228	10286317	VVHSYEELEENYTR	3	38121200	30040734
30721B	5	MG132	CPA	MG132, CPA	13	1	53_ZC_1	ZL-II-53_ZC_1.raw	2022-10-16 05:51:16	1344972416	4699735360	AVID_CHICK	GEFTGTYITAVTATSNEIK	2	745551360	745551360		TQPTFGFTVNWK	2	1195871232	1195871232		SSVNDIGDDWK	2	2095392384	1788184960	307207456	VGINIFTR	2	970127808	970127808		55410236	358230414	sp|P11498|PYC_HUMAN	ADEAYLIGR	2	19426706	19426706		ENNVDAVHPGYGFLSER	3	68979696	58429104	10550588	VVHSYEELEENYTR	3	42925408	34056668
30721B	5	MG132	Veh.	MG132, Veh.	6	3	53_ZV3_1	ZL-II-53_ZV3_1.raw	2022-10-16 07:56:38	1139781504	3096895040	AVID_CHICK	GEFTGTYITAVTATSNEIK	2	478551040	478551040		TQPTFGFTVNWK	2	470758656	470758656		SSVNDIGDDWK	2	1578433664	1406797952	171635648	VGINIFTR	2	740787392	740787392		50151734	304033505	sp|P11498|PYC_HUMAN	ADEAYLIGR	2	15294851	15294851		ENNVDAVHPGYGFLSER	3	54959372	45598924	9360446	VVHSYEELEENYTR	3	40551752	32797218
30721B	5	MG132	Tg	MG132, Tg	8	1	53_ZTg_1	ZL-II-53_ZTg_1.raw	2022-10-16 10:01:27	954339968	3750915072	AVID_CHICK	GEFTGTYITAVTATSNEIK	2	770662016	770662016		TQPTFGFTVNWK	2	912614272	912614272		SSVNDIGDDWK	2	1503974656	1332695552	171279040	VGINIFTR	2	734943232	734943232		59522210	317870140	sp|P11498|PYC_HUMAN	ADEAYLIGR	2	15611680	15611680		ENNVDAVHPGYGFLSER	3	52604948	40575252	12029695	VVHSYEELEENYTR	3	43963120	34946176
30721B	6	Veh.	Veh.	Veh., Veh.	1	1	54_VV+_	ZL-II-54_VV+_.raw	2022-10-18 01:20:53	1336400768	5035316672	AVID_CHICK	GEFTGTYITAVTATSNEIK	2	1035708992	1035708992		TQPTFGFTVNWK	2	1108428032	1108428032		SSVNDIGDDWK	2	2068975616	1748696448	320279264	VGINIFTR	2	1142483200	1142483200		66122205	431044746	sp|P11498|PYC_HUMAN	ADEAYLIGR	2	13792622	13792622		ENNVDAVHPGYGFLSER	3	77373304	65526244	11847059	VVHSYEELEENYTR	3	59150036	48124196
30721B	6	Veh.	ML A/B	Veh., ML A/B	2	1	54_VM+_	ZL-II-54_VM+_.raw	2022-10-18 03:26:40	854050240	4398138816	AVID_CHICK	GEFTGTYITAVTATSNEIK	2	800284224	800284224		TQPTFGFTVNWK	2	1029101056	1029101056		SSVNDIGDDWK	2	1691799680	1428799616	263000256	VGINIFTR	2	1139953920	1139953920		43785300	236919071	sp|P11498|PYC_HUMAN	ADEAYLIGR	2	6796499	6796499		ENNVDAVHPGYGFLSER	3	41574860	32972438	8602423	VVHSYEELEENYTR	3	29576426	22710112
30721B	6	Veh.	Tg	Veh., Tg	3	1	54_VTg+_	ZL-II-54_VTg+_.raw	2022-10-18 05:32:45	831204096	3487848512	AVID_CHICK	GEFTGTYITAVTATSNEIK	2	523310464	523310464		TQPTFGFTVNWK	2	994753216	994753216		SSVNDIGDDWK	2	1308588288	1088646528	219942000	VGINIFTR	2	881138304	881138304		54177386	284324553	sp|P11498|PYC_HUMAN	ADEAYLIGR	2	5197253	5197253		ENNVDAVHPGYGFLSER	3	49696896	39578168	10118727	VVHSYEELEENYTR	3	39236784	30068528
30721B	6	MG132	Veh.	MG132, Veh.	6	1	54_ZV+_	ZL-II-54_ZV+_.raw	2022-10-18 07:41:17	1014524096	3678289984	AVID_CHICK	GEFTGTYITAVTATSNEIK	2	588579072	588579072		TQPTFGFTVNWK	2	916615296	916615296		SSVNDIGDDWK	2	1535702784	1303572480	232130208	VGINIFTR	2	869523136	869523136		44652796	265703726	sp|P11498|PYC_HUMAN	ADEAYLIGR	2	8526922	8526922		ENNVDAVHPGYGFLSER	3	50386608	41174548	9212065	VVHSYEELEENYTR	3	34878868	27530692
30721B	6	MG132	ML A/B	MG132, ML A/B	7	1	54_ZM+_	ZL-II-54_ZM+_.raw	2022-10-18 09:49:08	930433856	3499592896	AVID_CHICK	GEFTGTYITAVTATSNEIK	2	603371776	603371776		TQPTFGFTVNWK	2	926204160	926204160		SSVNDIGDDWK	2	1340409856	1128844032	211565760	VGINIFTR	2	841172928	841172928		34244350	196890467	sp|P11498|PYC_HUMAN	ADEAYLIGR	2	6685089	6685089		ENNVDAVHPGYGFLSER	3	38865884	31596490	7269393	VVHSYEELEENYTR	3	23527746	18528182
30721B	6	MG132	Tg	MG132, Tg	8	1	54_ZTg+_	ZL-II-54_ZTg+_.raw	2022-10-18 11:55:45	813418560	2835162112	AVID_CHICK	GEFTGTYITAVTATSNEIK	2	458480896	458480896		TQPTFGFTVNWK	2	694605312	694605312		SSVNDIGDDWK	2	1181971712	1029408768	152562640	VGINIFTR	2	652667136	652667136		39339903	213073840	sp|P11498|PYC_HUMAN	ADEAYLIGR	2	10516710	10516710		ENNVDAVHPGYGFLSER	3	41902716	33702332	8200384	VVHSYEELEENYTR	3	26129846	20206810
30721B	7	Veh.	Veh.	Veh., Veh.	1	1	55_VV	ZL-II-55_VV+_1.raw	2022-10-19 23:30:02	756488320	4466223616	AVID_CHICK	GEFTGTYITAVTATSNEIK	2	917363328	917363328		TQPTFGFTVNWK	2	1053203200	1053203200		SSVNDIGDDWK	2	1652589312	1373367168	279221728	VGINIFTR	2	1122289920	1122289920		55350196	308671982	sp|P11498|PYC_HUMAN	ADEAYLIGR	2	9153270	9153270		ENNVDAVHPGYGFLSER	3	53295924	43041240	10254682	VVHSYEELEENYTR	3	35600436	27858212
30721B	7	MG132	Veh.	MG132, Veh.	6	1	55_ZV	ZL-II-55_ZV+_1.raw	2022-10-20 01:35:23	602293120	3352728192	AVID_CHICK	GEFTGTYITAVTATSNEIK	2	626689408	626689408		TQPTFGFTVNWK	2	827107136	827107136		SSVNDIGDDWK	2	1215755904	1012739008	203016752	VGINIFTR	2	886192640	886192640		35037246	169266587	sp|P11498|PYC_HUMAN	ADEAYLIGR	2	4493564	4493564		ENNVDAVHPGYGFLSER	3	31054410	24018900	7035511	VVHSYEELEENYTR	3	23154544	18158596
30721B	7	Veh.	ML A/B	Veh., ML A/B	2	1	55_VM	ZL-II-55_VM+_1.raw	2022-10-20 03:40:32	563108480	4184698688	AVID_CHICK	GEFTGTYITAVTATSNEIK	2	877144448	877144448		TQPTFGFTVNWK	2	950903872	950903872		SSVNDIGDDWK	2	1555704960	1293883264	261821664	VGINIFTR	2	1062767104	1062767104		39410736	185827414	sp|P11498|PYC_HUMAN	ADEAYLIGR	2	5687922	5687922		ENNVDAVHPGYGFLSER	3	34791208	26964880	7826327	VVHSYEELEENYTR	3	21129100	15671096
30721B	7	MG132	ML A/B	MG132, ML A/B	7	1	55_ZM	ZL-II-55_ZM+_1.raw	2022-10-20 05:45:21	747543424	4517549440	AVID_CHICK	GEFTGTYITAVTATSNEIK	2	802537664	802537664		TQPTFGFTVNWK	2	1054023232	1054023232		SSVNDIGDDWK	2	1782689920	1508490880	274199360	VGINIFTR	2	1152497664	1152497664		31839131	184399083	sp|P11498|PYC_HUMAN	ADEAYLIGR	2	7059009	7059009		ENNVDAVHPGYGFLSER	3	34408812	27804832	6603981	VVHSYEELEENYTR	3	22684412	17877712
30721B	7	Veh.	Tg	Veh., Tg	3	1	55_VTg	ZL-II-55_VTg+_1.raw	2022-10-20 07:50:26	624426368	3644567744	AVID_CHICK	GEFTGTYITAVTATSNEIK	2	644350976	644350976		TQPTFGFTVNWK	2	869263296	869263296		SSVNDIGDDWK	2	1430706176	1190457344	240248896	VGINIFTR	2	940496128	940496128		50725630	260492804	sp|P11498|PYC_HUMAN	ADEAYLIGR	2	6593916	6593916		ENNVDAVHPGYGFLSER	3	48713740	39053828	9659912	VVHSYEELEENYTR	3	34094472	26407860
30721B	7	MG132	Tg	MG132, Tg	8	1	55_ZTg	ZL-II-55_ZTg+_1.raw	2022-10-20 09:55:39	655686400	3205797216	AVID_CHICK	GEFTGTYITAVTATSNEIK	2	744913088	744913088		TQPTFGFTVNWK	2	867142784	867142784		SSVNDIGDDWK	2	1415841536	1163435392	252406112	VGINIFTR	2	430305952	430305952		38505553	202133787	sp|P11498|PYC_HUMAN	ADEAYLIGR	2	4157057	4157057		ENNVDAVHPGYGFLSER	3	39809260	31804760	8004501	VVHSYEELEENYTR	3	24334342	18541928
30721B	8	MG132	Veh.	MG132, Veh.	6	1	59_ZV_1	ZL-II-59_ZV_1.raw	2022-10-22 18:21:51	2287703296	4689993344	AVID_CHICK	GEFTGTYITAVTATSNEIK	2	711726464	711726464		TQPTFGFTVNWK	2	1170933248	1170933248		SSVNDIGDDWK	2	2078322688	1747183104	331139776	VGINIFTR	2	1060150528	1060150528		35374887	228042135	sp|P11498|PYC_HUMAN	ADEAYLIGR	2	6952148	6952148		ENNVDAVHPGYGFLSER	3	46142424	37488020	8654406	VVHSYEELEENYTR	3	29540836	23799886
30721B	8	MG132	DTT	MG132, DTT	11	1	59_ZD_1	ZL-II-59_ZD_1.raw	2022-10-22 20:26:29	254781200	1802104416	AVID_CHICK	GEFTGTYITAVTATSNEIK	2	291784896	291784896		TQPTFGFTVNWK	2	332971488	332971488		SSVNDIGDDWK	2	808862016	669301696	139560176	VGINIFTR	2	508046336	508046336		18012922	68958439	sp|P11498|PYC_HUMAN	ADEAYLIGR	2	395932	395932		ENNVDAVHPGYGFLSER	3	18015826	13478210	4537615	VVHSYEELEENYTR	3	6705250	4595085
sn03368b	9	MG132	Veh.	MG132, Veh.	6	2	64-ZV2_re_2uL	ZL-II-64-ZV2_re.raw	2023-01-28 14:14:34	3173342720	11594079360	AVID_CHICK	GEFTGTYITAVTATSNEIK	2	1468202752	1468202752		TQPTFGFTVNWK	2	1533305984	1533305984		SSVNDIGDDWK	2	5721018368	4195625216	1525393792	VGINIFTR	2	4396945408	4396945408		421655862	1084263496	sp|P11498|PYC_HUMAN	ADEAYLIGR	2	67026608	67026608		ENNVDAVHPGYGFLSER	3	189280112	118174600	71105512	VVHSYEELEENYTR	3	187988400	125208008
sn03368b	9	MG132	Veh.	MG132, Veh.	6	3	64-ZV3_re_2uL	ZL-II-64-ZV3_re.raw	2023-01-28 18:34:14	2112999808	7155003008	AVID_CHICK	GEFTGTYITAVTATSNEIK	2	1037898240	1037898240		TQPTFGFTVNWK	2	1219255680	1219255680		SSVNDIGDDWK	2	3461069824	2428461056	1032608768	VGINIFTR	2	2469388032	2469388032		270327152	613191044	sp|P11498|PYC_HUMAN	ADEAYLIGR	2	31062044	31062044		ENNVDAVHPGYGFLSER	3	112260384	65887452	46372932	VVHSYEELEENYTR	3	107600496	66134648
sn03368b	9	MG132	BFA	MG132, BFA	10	1	64-ZB_2uL	ZL-II-64-ZB.raw	2023-01-28 20:43:52	1534104064	5813508032	AVID_CHICK	GEFTGTYITAVTATSNEIK	2	480997504	480997504		TQPTFGFTVNWK	2	671375424	671375424		SSVNDIGDDWK	2	3334107392	2265913088	1068194752	VGINIFTR	2	2395222016	2395222016		311626252	660956224	sp|P11498|PYC_HUMAN	ADEAYLIGR	2	33070008	33070008		ENNVDAVHPGYGFLSER	3	167090512	101372048	65718464	VVHSYEELEENYTR	3	109501376	67053080
sn03368b	9	MG132	Veh.	MG132, Veh.	6	1	64-ZV1_2uL	ZL-II-64-ZV1.raw	2023-01-28 22:57:50	1832986496	6144383488	AVID_CHICK	GEFTGTYITAVTATSNEIK	2	880252864	880252864		TQPTFGFTVNWK	2	1037299008	1037299008		SSVNDIGDDWK	2	2847064832	1947887104	899177728	VGINIFTR	2	2278944512	2278944512		269735019	680927584	sp|P11498|PYC_HUMAN	ADEAYLIGR	2	29131968	29131968		ENNVDAVHPGYGFLSER	3	134741680	86445112	48296548	VVHSYEELEENYTR	3	85649184	53872992
sn03368b	9	MG132	Tm	MG132, Tm	9	1	64-ZTm_2uL	ZL-II-64-ZTm.raw	2023-01-29 01:11:28	2231558912	6975041920	AVID_CHICK	GEFTGTYITAVTATSNEIK	2	820879872	820879872		TQPTFGFTVNWK	2	1198038656	1198038656		SSVNDIGDDWK	2	3110627584	2165521664	945105600	VGINIFTR	2	2790601728	2790601728		223892626	562690484	sp|P11498|PYC_HUMAN	ADEAYLIGR	2	27035276	27035276		ENNVDAVHPGYGFLSER	3	111743632	70707792	41035836	VVHSYEELEENYTR	3	85074832	52898108
sn03368b	9	MG132	DTT	MG132, DTT	11	1	64-ZDTT_2uL	ZL-II-64-ZDTT.raw	2023-01-29 03:28:00	1755544192	8686632448	AVID_CHICK	GEFTGTYITAVTATSNEIK	2	1118514304	1118514304		TQPTFGFTVNWK	2	1625059200	1625059200		SSVNDIGDDWK	2	3138546432	2191758592	946787968	VGINIFTR	2	3751300352	3751300352		382572771	861358968	sp|P11498|PYC_HUMAN	ADEAYLIGR	2	40010784	40010784		ENNVDAVHPGYGFLSER	3	146165840	89304592	56861248	VVHSYEELEENYTR	3	123743256	76668144
sn03368b	10	MG132	Tm	MG132, Tm	9	1	65-ZTm_4uL	ZL-II-64-ZV2_4.raw	2023-01-29 08:02:02	4853677056	19013222400	AVID_CHICK	GEFTGTYITAVTATSNEIK	2	2682814976	2682814976		TQPTFGFTVNWK	2	2652616704	2652616704		SSVNDIGDDWK	2	10070842368	7373828096	2697014784	VGINIFTR	2	6303962624	6303962624		784585896	1721777928	sp|P11498|PYC_HUMAN	ADEAYLIGR	2	101701296	101701296		ENNVDAVHPGYGFLSER	3	396196928	246172864	150024096	VVHSYEELEENYTR	3	263189552	165854016
sn03368b	10	MG132	DTT	MG132, DTT	11	1	65-ZDTT_4re2_4uL	ZL-II-64-ZV3_4re2.raw	2023-01-29 13:29:53	4267322112	15981274368	AVID_CHICK	GEFTGTYITAVTATSNEIK	2	1686852096	1686852096		TQPTFGFTVNWK	2	2535938304	2535938304		SSVNDIGDDWK	2	5408030208	5385400320	22630556	VGINIFTR	2	6373083648	6373083648		#N/A	2018019920	sp|P11498|PYC_HUMAN	ADEAYLIGR	2	103830176	103830176		ENNVDAVHPGYGFLSER	3	477630464	292913408	184717120	VVHSYEELEENYTR	3	189965840	189965840
sn03368b	10	MG132	Veh.	MG132, Veh.	6	1	65-ZV1_4uL	ZL-II-64-ZB_4.raw	2023-01-30 14:10:25	5173983232	16979396096	AVID_CHICK	GEFTGTYITAVTATSNEIK	2	1668262912	1668262912		TQPTFGFTVNWK	2	1613854208	1613854208		SSVNDIGDDWK	2	8675835904	6313868800	2361966848	VGINIFTR	2	7383410176	7383410176		650252996	1347182840	sp|P11498|PYC_HUMAN	ADEAYLIGR	2	87268664	87268664		ENNVDAVHPGYGFLSER	3	331773952	196039168	135734752	VVHSYEELEENYTR	3	212441440	129613752
sn03368b	10	MG132	Veh.	MG132, Veh.	6	3	65-ZV3_4re_4uL	ZL-II-64-ZV1_4re.raw	2023-01-30 17:07:28	4395250688	10585890944	AVID_CHICK	GEFTGTYITAVTATSNEIK	2	1723934208	1723934208		TQPTFGFTVNWK	2	1961270144	1961270144		SSVNDIGDDWK	2	2492881664	2492881664	0	VGINIFTR	2	4407804928	4407804928		#N/A	1007397428	sp|P11498|PYC_HUMAN	ADEAYLIGR	2	33577684	33577684		ENNVDAVHPGYGFLSER	3	123025864	123025864	0	VVHSYEELEENYTR	3	71128096	71128096
sn03368b	10	MG132	Veh.	MG132, Veh.	6	2	65-ZV2_4uL	ZL-II-64-ZTm_4.raw	2023-01-31 19:03:03	5966101504	20766787328	AVID_CHICK	GEFTGTYITAVTATSNEIK	2	2183812864	2183812864		TQPTFGFTVNWK	2	2077954560	2077954560		SSVNDIGDDWK	2	10893143040	8105709056	2787432448	VGINIFTR	2	8399310848	8399310848		821968798	1689980288	sp|P11498|PYC_HUMAN	ADEAYLIGR	2	75314632	75314632		ENNVDAVHPGYGFLSER	3	374985280	237769648	137215616	VVHSYEELEENYTR	3	266914016	165616752
sn03368b	9	MG132	BFA	MG132, BFA	10	1	64-ZB_230203153650	ZL-II-64-ZB_230203153650.raw	2023-02-03 15:36:50	2227247360	8544244160	AVID_CHICK	GEFTGTYITAVTATSNEIK	2	2539028992	2539028992		TQPTFGFTVNWK	2	574270272	574270272		SSVNDIGDDWK	2	4693516288	3386248192	1307268736	VGINIFTR	2	2044696704	2044696704		766595224	1287820056	sp|P11498|PYC_HUMAN	ADEAYLIGR	2	68043312	68043312		ENNVDAVHPGYGFLSER	3	283701824	178383104	105318720	VVHSYEELEENYTR	3	187120736	110539624
sn03368b	9	MG132	Veh.	MG132, Veh.	6	1	64-ZV1_230203173806	ZL-II-64-ZV1_230203173806.raw	2023-02-03 17:38:06	2631587072	8914182528	AVID_CHICK	GEFTGTYITAVTATSNEIK	2	3726963712	3726963712		TQPTFGFTVNWK	2	667791104	667791104		SSVNDIGDDWK	2	4143093760	2941094400	1201999744	VGINIFTR	2	1578333312	1578333312		448169945	868568676	sp|P11498|PYC_HUMAN	ADEAYLIGR	2	45301596	45301596		ENNVDAVHPGYGFLSER	3	192414176	130137992	62276164	VVHSYEELEENYTR	3	159303168	106694256
sn03368b	9	MG132	Tm	MG132, Tm	9	1	64-ZTm_230203193948	ZL-II-64-ZTm_230203193948.raw	2023-02-03 19:39:48	2495031552	6811660672	AVID_CHICK	GEFTGTYITAVTATSNEIK	2	2034707840	2034707840		TQPTFGFTVNWK	2	303882752	303882752		SSVNDIGDDWK	2	3244544768	2274149632	970395328	VGINIFTR	2	2198920448	2198920448		393762345	874164788	sp|P11498|PYC_HUMAN	ADEAYLIGR	2	28309928	28309928		ENNVDAVHPGYGFLSER	3	127861000	85980480	41880512	VVHSYEELEENYTR	3	65978056	37622216
sn03368b	9	MG132	DTT	MG132, DTT	11	1	64-ZDTT_230203214104	ZL-II-64-ZDTT_230203214104.raw	2023-02-03 21:41:04	1579335296	5097185088	AVID_CHICK	GEFTGTYITAVTATSNEIK	2	1028627136	1028627136		TQPTFGFTVNWK	2	507211648	507211648		SSVNDIGDDWK	2	3212902400	2145325952	1067576384	VGINIFTR	2	1416020352	1416020352		432222319	809905540	sp|P11498|PYC_HUMAN	ADEAYLIGR	2	38113864	38113864		ENNVDAVHPGYGFLSER	3	167274144	100017440	67256720	VVHSYEELEENYTR	3	117818632	73447048
sn03368b	9	MG132	Veh.	MG132, Veh.	6	2	64-ZV2_4_230203234256	ZL-II-64-ZV2_4_230203234256.raw	2023-02-03 23:42:56	1791596032	3905988928	AVID_CHICK	GEFTGTYITAVTATSNEIK	2	744656896	744656896		TQPTFGFTVNWK	2	181138112	181138112		SSVNDIGDDWK	2	2415261952	1620083712	795178176	VGINIFTR	2	1360110208	1360110208		287765040	548043056	sp|P11498|PYC_HUMAN	ADEAYLIGR	2	19773124	19773124		ENNVDAVHPGYGFLSER	3	123453352	75486840	47966500	VVHSYEELEENYTR	3	78525248	47383092
sn03368b	9	MG132	Veh.	MG132, Veh.	6	3	64-ZV3_4_230204014518	ZL-II-64-ZV3_4_230204014518.raw	2023-02-04 01:45:18	1769448960	3533324992	AVID_CHICK	GEFTGTYITAVTATSNEIK	2	979193536	979193536		TQPTFGFTVNWK	2	471311616	471311616		SSVNDIGDDWK	2	1766728192	1105891328	660836800	VGINIFTR	2	976928512	976928512		319614318	482972536	sp|P11498|PYC_HUMAN	ADEAYLIGR	2	27805612	27805612		ENNVDAVHPGYGFLSER	3	90118832	52590212	37528620	VVHSYEELEENYTR	3	80538240	47465880
sn03368b	9	MG132	BFA	MG132, BFA	10	1	64-ZB_4_230204034756	ZL-II-64-ZB_4_230204034756.raw	2023-02-04 03:47:56	985886592	3296335232	AVID_CHICK	GEFTGTYITAVTATSNEIK	2	516028032	516028032		TQPTFGFTVNWK	2	352267392	352267392		SSVNDIGDDWK	2	2039683200	1374777344	664906112	VGINIFTR	2	1053262464	1053262464		303698207	487797200	sp|P11498|PYC_HUMAN	ADEAYLIGR	2	20091038	20091038		ENNVDAVHPGYGFLSER	3	91895568	56890224	35005352	VVHSYEELEENYTR	3	59781896	33158584
sn03368b	9	MG132	Veh.	MG132, Veh.	6	1	64-ZV1_4_230204055046	ZL-II-64-ZV1_4_230204055046.raw	2023-02-04 05:50:46	1494580224	4411338560	AVID_CHICK	GEFTGTYITAVTATSNEIK	2	733163392	733163392		TQPTFGFTVNWK	2	407286848	407286848		SSVNDIGDDWK	2	2854965248	1921973888	932991616	VGINIFTR	2	1348914432	1348914432		267131765	520912898	sp|P11498|PYC_HUMAN	ADEAYLIGR	2	25790108	25790108		ENNVDAVHPGYGFLSER	3	115670432	68355104	47315344	VVHSYEELEENYTR	3	86121984	53997756
sn03368b	10	MG132	Tm	MG132, Tm	9	1	65-ZTm_4uL_2	ZL-II-65-ZTm.raw	2023-02-04 12:23:24	2966839808	8740752384	AVID_CHICK	GEFTGTYITAVTATSNEIK	2	1434949504	1434949504		TQPTFGFTVNWK	2	744704896	744704896		SSVNDIGDDWK	2	5737822720	4049532160	1688290176	VGINIFTR	2	2511565824	2511565824		447405899	861492944	sp|P11498|PYC_HUMAN	ADEAYLIGR	2	44246512	44246512		ENNVDAVHPGYGFLSER	3	182900144	109677864	73222264	VVHSYEELEENYTR	3	157896592	98944616
sn03368b	10	MG132	DTT	MG132, DTT	11	1	65-ZDTT_4uL	ZL-II-65-ZDTT.raw	2023-02-04 14:26:06	1675937920	4796055872	AVID_CHICK	GEFTGTYITAVTATSNEIK	2	1345170560	1345170560		TQPTFGFTVNWK	2	1071986752	1071986752		SSVNDIGDDWK	2	1345150976	1026210048	318941088	VGINIFTR	2	1352688512	1352688512		356481239	615239795	sp|P11498|PYC_HUMAN	ADEAYLIGR	2	12229075	12229075		ENNVDAVHPGYGFLSER	3	99000368	56310776	42689608	VVHSYEELEENYTR	3	16764639	12481896
sn03368b	10	MG132	BFA	MG132, BFA	10	1	65-ZB	ZL-II-65-ZB.raw	2023-02-04 16:28:52	1412385792	5429656256	AVID_CHICK	GEFTGTYITAVTATSNEIK	2	2723716352	2723716352		TQPTFGFTVNWK	2	649526464	649526464		SSVNDIGDDWK	2	1320348032	935835520	384512576	VGINIFTR	2	1120577920	1120577920		164396305	285059088	sp|P11498|PYC_HUMAN	ADEAYLIGR	2	6245530	6245530		ENNVDAVHPGYGFLSER	3	45400400	25487666	19912734	VVHSYEELEENYTR	3	29228392	18539446
sn03368b	10	MG132	Veh.	MG132, Veh.	6	1	65-ZV1	ZL-II-65-ZV1.raw	2023-02-04 18:31:14	2236917248	5901268096	AVID_CHICK	GEFTGTYITAVTATSNEIK	2	860647744	860647744		TQPTFGFTVNWK	2	726142400	726142400		SSVNDIGDDWK	2	4467282432	2933410560	1533871616	VGINIFTR	2	1381067392	1381067392		375583869	634091920	sp|P11498|PYC_HUMAN	ADEAYLIGR	2	39486260	39486260		ENNVDAVHPGYGFLSER	3	126535776	77950824	48584968	VVHSYEELEENYTR	3	119766392	75322928
sn03368b	10	MG132	Veh.	MG132, Veh.	6	3	65-ZV3	ZL-II-65-ZV3.raw	2023-02-04 20:34:14	1804452096	4726966064	AVID_CHICK	GEFTGTYITAVTATSNEIK	2	1554446336	1554446336		TQPTFGFTVNWK	2	189777456	189777456		SSVNDIGDDWK	2	2650089472	1675272064	974817536	VGINIFTR	2	1307470208	1307470208		301524342	475206272	sp|P11498|PYC_HUMAN	ADEAYLIGR	2	33592060	33592060		ENNVDAVHPGYGFLSER	3	111254824	67768704	43486112	VVHSYEELEENYTR	3	91925328	53001392
sn03368b	10	MG132	Veh.	MG132, Veh.	6	2	65-ZV2	ZL-II-65-ZV2.raw	2023-02-04 22:36:54	1944617344	7245297728	AVID_CHICK	GEFTGTYITAVTATSNEIK	2	2838709760	2838709760		TQPTFGFTVNWK	2	409321024	409321024		SSVNDIGDDWK	2	4019597824	2533539840	1486057472	VGINIFTR	2	1463727104	1463727104		268933419	805133328	sp|P11498|PYC_HUMAN	ADEAYLIGR	2	37052844	37052844		ENNVDAVHPGYGFLSER	3	80117024	38879828	41237192	VVHSYEELEENYTR	3	92837072	58236588
[truncated: 174 more columns]

## Sheet: Legend
Sheet Name	Column Name	Explanation
Raw and Normalized Peak Areas	Instrument Serial Number	30721B is an LTQ Velos Orbitrap Pro; sn03368b is an LTQ Velos Orbitrap
	EXP No.	Experiment number of all the PRM experiments included for Figures 4 and 5, ranked by acquired time
	MG132	If the cells received 16-h 1 μM MG132. Either Veh. (0.1% DMSO, v/v) or MG132
	Drug	What pharmacological stimulation the cells received for 16 hours. Veh., 0.1% DMSO, v/v; Tg, 50 nM thapsigargin; Dil., 30 μM diltiazem; CPA, 100 μM cyclopiazonic acid; ML A/B, 25 nM mycolactone A/B; Tm, 200 nM tunicamycin; BFA, 400 ng mL-1 Brefeldin A; DTT, 3 mM dithiothreitol.
	Sample Name	Sample name edited in Xcalibur. For EXP No.9 and 10, there are some corrections due to wrong vial position edited in the method
	File Name	.raw file name
	Acquired Time	The time when PRM acquisition is finished.
	Total Ion Current Area	Area under MS1 total ion current chromatogram of each run
	PROTEIN ΣMS1	Sum of area under both MS1 chromatograms of a protein
	PROTEIN ΣMS2	Sum of area under fragment ion chromatograms of a protein
	Protein Name	UniProt Entry Name
	Peptide Sequence	Sequence of targeted peptide
	Precursor Charge	Precursor charge
	Total Area	Sum of area under both MS1 and fragment ion chromatograms of a peptide
	Total Area MS1	Sum of area under both MS1 chromatograms of a peptide
	Total Area Fragment	Sum of area under fragment ion chromatograms of a peptide
	AADDTWEPFASGK RAW	Raw peak area of AADDTWEPFASGK2+
	Normalized by TIC	Raw peak area of AADDTWEPFASGK2+ divided by corresponding MS1 TIC
	Normalized by AVID	Raw peak area of AADDTWEPFASGK2+ divided by corresponding MS1 of chicken avidin (not used)
	Normalized by PC	Raw peak area of AADDTWEPFASGK2+ divided by corresponding MS2 of pyruvate carboxylase
	Normalized by APEX2	Raw peak area of AADDTWEPFASGK2+ divided by corresponding MS1 of cytAPEX
	Normalized by GAPDH	Raw peak area of AADDTWEPFASGK2+ divided by corresponding MS1 of GAPDH
	Normalized by ACT	Raw peak area of AADDTWEPFASGK2+ divided by corresponding MS1 of actin
	Normalized by TUBA	Raw peak area of AADDTWEPFASGK2+ divided by corresponding MS1 of α-tubulin
	FC to (Veh. + MG132), RAW	Fold change (FC) calculated with raw peak area
	FC to (Veh. + MG132), TIC	Fold change (FC) calculated with peak area normalized by TIC
	FC to (Veh. + MG132), AVID	Fold change (FC) calculated with peak area normalized by AVID (not used)
	FC to (Veh. + MG132), PC	Fold change (FC) calculated with peak area normalized by PC
	FC to (Veh. + MG132), APEX2	Fold change (FC) calculated with peak area normalized by cytAPEX
	FC to (Veh. + MG132), GAPDH	Fold change (FC) calculated with peak area normalized by GAPDH
	FC to (Veh. + MG132), ACT	Fold change (FC) calculated with peak area normalized by ACT
	FC to (Veh. + MG132), TUBA	Fold change (FC) calculated with peak area normalized by TUBA
	Block Name	Explanation
Statistics	Fold change of AADDTWEPFASGK2+ peak areas to Veh., with MG132	Average FC per drug treatment in each experiment
	average FC	Average FC per drug from all involving experiments
	s.e.m.	Standard errors of the mean per drug from all involving experiments
	un-adjusted p-value	Un-adjusted p-value per drug from all involving experiments. Two-tailed heteroscedastic t-test is performed for drug treatments (6 as annotated) of interest
	Significance (Bonferroni Correction, 6 comparisons)	Significance based on Bonferroni correction of 6 comparisons. ns, not significant, adjusted p ≥ 0.05; *, 0.01 ≤ adjusted p < 0.05; **, 0.001 ≤ adjusted p < 0.01; ***, 0.0001 ≤ adjusted p < 0.001; ****, adjusted p < 0.00001

## Sheet: Raw and Normalized Peak Areas
Instrument Serial Number	EXP No.	MG132	Drug	Combo	CODE	Bio rep/exp	Sample Name	File Name	Acquired Time	Total Ion Current Area	AVID ΣMS1	Protein Name	Peptide Sequence	Precursor Charge	Total Area	Total Area MS1	Total Area Fragment	Peptide Sequence	Precursor Charge	Total Area	Total Area MS1	Total Area Fragment	Peptide Sequence	Precursor Charge	Total Area	Total Area MS1	Total Area Fragment	Peptide Sequence	Precursor Charge	Total Area	Total Area MS1	Total Area Fragment	PC MS2	PC MS1	Protein Name	Peptide Sequence	Precursor Charge	Total Area	Total Area MS1	Total Area Fragment	Peptide Sequence	Precursor Charge	Total Area	Total Area MS1	Total Area Fragment	Peptide Sequence	Precursor Charge	Total Area	Total Area MS1
30721B	1	Veh.	Veh.	Veh., Veh.	1	1	37-1_VV_AP_1	ZL-II-37-1_VV_AP_1.raw	2022-05-19 05:43:39	2673875968	9286533248	AVID_CHICK	GEFTGTYITAVTATSNEIK	2	1856305536	1823807232	32498210	TQPTFGFTVNWK	2	1777034880	1777034880		SSVNDIGDDWK	2	3340199936	3340199936		VGINIFTR	2	2345491200	2345491200		81898809	470555280	sp|P11498|PYC_HUMAN	ADEAYLIGR	2	26849872	24610822	2239049	ENNVDAVHPGYGFLSER	3	113591656	94545368	19046284	VVHSYEELEENYTR	3	81369344	81369344
30721B	1	Veh.	Veh.	Veh., Veh.	1	1	37-1_VV_AP_2	ZL-II-37-1_VV_AP_2.raw	2022-05-19 23:18:43	3123917568	9151696832	AVID_CHICK	GEFTGTYITAVTATSNEIK	2	2382719232	2346876160	35843500	TQPTFGFTVNWK	2	456952256	456952256		SSVNDIGDDWK	2	3626565376	3626565376		VGINIFTR	2	2721303040	2721303040		97131445	602114176	sp|P11498|PYC_HUMAN	ADEAYLIGR	2	31278262	28572436	2705825	ENNVDAVHPGYGFLSER	3	145956768	124625688	21331084	VVHSYEELEENYTR	3	85748440	85748440
30721B	1	Veh.	Veh.	Veh., Veh.	1	1	37-1_VV_AP_3	ZL-II-37-1_VV_AP_3.raw	2022-05-20 20:31:38	2549616896	9323961088	AVID_CHICK	GEFTGTYITAVTATSNEIK	2	2118175232	2074615808	43559740	TQPTFGFTVNWK	2	1544046592	1544046592		SSVNDIGDDWK	2	3473294336	3473294336		VGINIFTR	2	2232004352	2232004352		85948913	476990720	sp|P11498|PYC_HUMAN	ADEAYLIGR	2	26109194	23427922	2681273	ENNVDAVHPGYGFLSER	3	110714608	90443920	20270698	VVHSYEELEENYTR	3	87444664	87444664
30721B	1	Veh.	Tg	Veh., Tg	3	1	37-1_VT_AP_1	ZL-II-37-1_VT_AP_1.raw	2022-05-18 20:16:21	2379801344	7666625536	AVID_CHICK	GEFTGTYITAVTATSNEIK	2	1176854016	1151752192	25101942	TQPTFGFTVNWK	2	191895040	191895040		SSVNDIGDDWK	2	3815415040	3815415040		VGINIFTR	2	2507563264	2507563264		125331420	698785296	sp|P11498|PYC_HUMAN	ADEAYLIGR	2	45962504	41143888	4818619	ENNVDAVHPGYGFLSER	3	166695760	136180352	30515422	VVHSYEELEENYTR	3	139004064	139004064
30721B	1	Veh.	Tg	Veh., Tg	3	1	37-1_VT_AP_2	ZL-II-37-1_VT_AP_2.raw	2022-05-20 03:05:47	2527056384	9536409344	AVID_CHICK	GEFTGTYITAVTATSNEIK	2	2053366016	2023953920	29411990	TQPTFGFTVNWK	2	1474280192	1474280192		SSVNDIGDDWK	2	3264919808	3264919808		VGINIFTR	2	2773255424	2773255424		137723240	830740960	sp|P11498|PYC_HUMAN	ADEAYLIGR	2	50248108	45185460	5062647	ENNVDAVHPGYGFLSER	3	197100096	164074432	33025672	VVHSYEELEENYTR	3	143257472	143257472
30721B	1	Veh.	Tg	Veh., Tg	3	1	37-1_VT_AP_3	ZL-II-37-1_VT_AP_3.raw	2022-05-21 00:18:02	2402683648	8768529664	AVID_CHICK	GEFTGTYITAVTATSNEIK	2	1940302592	1905963136	34339804	TQPTFGFTVNWK	2	1275851136	1275851136		SSVNDIGDDWK	2	3070700032	3070700032		VGINIFTR	2	2516015360	2516015360		135291450	754906320	sp|P11498|PYC_HUMAN	ADEAYLIGR	2	47470240	42524172	4946069	ENNVDAVHPGYGFLSER	3	187261776	154044768	33216996	VVHSYEELEENYTR	3	133021288	133021288
30721B	1	Veh.	Dil.	Veh., Dil.	4	1	37-1_VD_AP_1	ZL-II-37-1_VD_AP_1.raw	2022-05-19 03:50:06	3078513152	9620752768	AVID_CHICK	GEFTGTYITAVTATSNEIK	2	1791067520	1760902528	30165036	TQPTFGFTVNWK	2	1391507456	1391507456		SSVNDIGDDWK	2	3745447424	3745447424		VGINIFTR	2	2722895360	2722895360		90724874	551560000	sp|P11498|PYC_HUMAN	ADEAYLIGR	2	29723438	27854198	1869240	ENNVDAVHPGYGFLSER	3	141768160	118660928	23107260	VVHSYEELEENYTR	3	89341984	89341984
30721B	1	Veh.	Dil.	Veh., Dil.	4	1	37-1_VD_AP_2	ZL-II-37-1_VD_AP_2.raw	2022-05-19 13:17:45	3295046912	9758563968	AVID_CHICK	GEFTGTYITAVTATSNEIK	2	2059094144	2023251456	35842720	TQPTFGFTVNWK	2	1538643840	1538643840		SSVNDIGDDWK	2	3471207936	3471207936		VGINIFTR	2	2725460736	2725460736		100091963	581443272	sp|P11498|PYC_HUMAN	ADEAYLIGR	2	32183978	28935422	3248556	ENNVDAVHPGYGFLSER	3	148388000	124293648	24094340	VVHSYEELEENYTR	3	104008448	104008448
30721B	1	Veh.	Dil.	Veh., Dil.	4	1	37-1_VD_AP_2_220520084643	ZL-II-37-1_VD_AP_2_220520084643.raw	2022-05-20 08:46:43	2709415424	8613607808	AVID_CHICK	GEFTGTYITAVTATSNEIK	2	1812001792	1780625792	31376068	TQPTFGFTVNWK	2	1344382976	1344382976		SSVNDIGDDWK	2	3118175744	3118175744		VGINIFTR	2	2370423296	2370423296		90791676	486836888	sp|P11498|PYC_HUMAN	ADEAYLIGR	2	24952558	22220422	2732137	ENNVDAVHPGYGFLSER	3	128027680	105841576	22186104	VVHSYEELEENYTR	3	90066152	90066152
30721B	1	Veh.	Dil.	Veh., Dil.	4	1	37-1_VD_AP_3	ZL-II-37-1_VD_AP_3.raw	2022-05-20 18:38:06	2845103616	9574836608	AVID_CHICK	GEFTGTYITAVTATSNEIK	2	1860187904	1827915648	32272160	TQPTFGFTVNWK	2	1458768384	1458768384		SSVNDIGDDWK	2	3708171264	3708171264		VGINIFTR	2	2579981312	2579981312		96030046	539332696	sp|P11498|PYC_HUMAN	ADEAYLIGR	2	39607644	36644744	2962900	ENNVDAVHPGYGFLSER	3	139874064	115251264	24622808	VVHSYEELEENYTR	3	98945896	98945896
30721B	1	Veh.	CPA	Veh., CPA	5	1	37-1_VC_AP_1	ZL-II-37-1_VC_AP_1.raw	2022-05-18 22:09:52	3107672832	8791069568	AVID_CHICK	GEFTGTYITAVTATSNEIK	2	1966700160	1934940032	31760180	TQPTFGFTVNWK	2	1453856768	1453856768		SSVNDIGDDWK	2	2972270592	2972270592		VGINIFTR	2	2430002176	2430002176		91308061	554104432	sp|P11498|PYC_HUMAN	ADEAYLIGR	2	33771316	31509696	2261619	ENNVDAVHPGYGFLSER	3	123155576	103285200	19870386	VVHSYEELEENYTR	3	92659368	92659368
30721B	1	Veh.	CPA	Veh., CPA	5	1	37-1_VC_AP_2	ZL-II-37-1_VC_AP_2.raw	2022-05-19 15:11:19	3434167552	9547499904	AVID_CHICK	GEFTGTYITAVTATSNEIK	2	2148808960	2114436480	34372424	TQPTFGFTVNWK	2	1572330752	1572330752		SSVNDIGDDWK	2	3211404032	3211404032		VGINIFTR	2	2649328640	2649328640		98654359	587073984	sp|P11498|PYC_HUMAN	ADEAYLIGR	2	35774188	32295412	3478779	ENNVDAVHPGYGFLSER	3	114070680	93424360	20646318	VVHSYEELEENYTR	3	98456168	98456168
30721B	1	Veh.	CPA	Veh., CPA	5	1	37-1_VC_AP_2_220520104009	ZL-II-37-1_VC_AP_2_220520104009.raw	2022-05-20 10:40:09	2798862592	8270203904	AVID_CHICK	GEFTGTYITAVTATSNEIK	2	1855058048	1821549184	33508992	TQPTFGFTVNWK	2	1493092992	1493092992		SSVNDIGDDWK	2	2857319680	2857319680		VGINIFTR	2	2098242048	2098242048		89526069	495035976	sp|P11498|PYC_HUMAN	ADEAYLIGR	2	29160652	26248870	2911782	ENNVDAVHPGYGFLSER	3	111025904	90262208	20763694	VVHSYEELEENYTR	3	86058480	86058480
30721B	1	Veh.	CPA	Veh., CPA	5	1	37-1_VC_AP_3	ZL-II-37-1_VC_AP_3.raw	2022-05-20 16:44:32	2881528576	7144558592	AVID_CHICK	GEFTGTYITAVTATSNEIK	2	1637298304	1606026752	31271182	TQPTFGFTVNWK	2	1170331136	1170331136		SSVNDIGDDWK	2	3110399232	3110399232		VGINIFTR	2	1257801472	1257801472		98734898	539504456	sp|P11498|PYC_HUMAN	ADEAYLIGR	2	35093932	31833070	3260862	ENNVDAVHPGYGFLSER	3	128702992	104449008	24253984	VVHSYEELEENYTR	3	98453904	98453904
30721B	1	MG132	Veh.	MG132, Veh.	6	1	37-1_ZV_AP_1	ZL-II-37-1_ZV_AP_1.raw	2022-05-19 01:56:36	3087542016	8144646656	AVID_CHICK	GEFTGTYITAVTATSNEIK	2	1710194432	1680822912	29371430	TQPTFGFTVNWK	2	826827136	826827136		SSVNDIGDDWK	2	3264785408	3264785408		VGINIFTR	2	2372211200	2372211200		78922781	474101168	sp|P11498|PYC_HUMAN	ADEAYLIGR	2	29780778	27499992	2280785	ENNVDAVHPGYGFLSER	3	99272576	81564560	17708010	VVHSYEELEENYTR	3	87029200	87029200
30721B	1	MG132	Veh.	MG132, Veh.	6	1	37-1_ZV_AP_2	ZL-II-37-1_ZV_AP_2.raw	2022-05-20 01:12:17	3272550656	9243957120	AVID_CHICK	GEFTGTYITAVTATSNEIK	2	1962930816	1930113920	32816862	TQPTFGFTVNWK	2	1410141184	1410141184		SSVNDIGDDWK	2	3240900096	3240900096		VGINIFTR	2	2662801920	2662801920		91405903	534105728	sp|P11498|PYC_HUMAN	ADEAYLIGR	2	33526788	30597166	2929620	ENNVDAVHPGYGFLSER	3	128284416	107073072	21211338	VVHSYEELEENYTR	3	92130544	92130544
30721B	1	MG132	Veh.	MG132, Veh.	6	1	37-1_ZV_AP_3	ZL-II-37-1_ZV_AP_3.raw	2022-05-21 04:04:30	2950904832	7611581376	AVID_CHICK	GEFTGTYITAVTATSNEIK	2	1764502144	1734081024	30421282	TQPTFGFTVNWK	2	681235648	681235648		SSVNDIGDDWK	2	2975816960	2975816960		VGINIFTR	2	2220447744	2220447744		89195201	476366480	sp|P11498|PYC_HUMAN	ADEAYLIGR	2	26675142	24163570	2511572	ENNVDAVHPGYGFLSER	3	108520672	87451976	21068686	VVHSYEELEENYTR	3	80677960	80677960
30721B	1	MG132	Tg	MG132, Tg	8	1	37-1_ZT_AP_1	ZL-II-37-1_ZT_AP_1.raw	2022-05-19 00:03:18	2681447424	7786261280	AVID_CHICK	GEFTGTYITAVTATSNEIK	2	1507130496	1478094592	29035608	TQPTFGFTVNWK	2	506667808	506667808		SSVNDIGDDWK	2	3177678848	3177678848		VGINIFTR	2	2623820032	2623820032		83037339	459817808	sp|P11498|PYC_HUMAN	ADEAYLIGR	2	27430174	24945564	2484611	ENNVDAVHPGYGFLSER	3	114210200	93986384	20223810	VVHSYEELEENYTR	3	82349656	82349656
30721B	1	MG132	Tg	MG132, Tg	8	1	37-1_ZT_AP_2	ZL-II-37-1_ZT_AP_2.raw	2022-05-19 21:25:23	2965623040	8210586848	AVID_CHICK	GEFTGTYITAVTATSNEIK	2	1708874368	1675939456	32934620	TQPTFGFTVNWK	2	536795232	536795232		SSVNDIGDDWK	2	3374815232	3374815232		VGINIFTR	2	2623036928	2623036928		93626324	533395872	sp|P11498|PYC_HUMAN	ADEAYLIGR	2	30868168	27788178	3079988	ENNVDAVHPGYGFLSER	3	120347800	98961936	21385866	VVHSYEELEENYTR	3	106082872	106082872
30721B	1	MG132	Tg	MG132, Tg	8	1	37-1_ZT_AP_3	ZL-II-37-1_ZT_AP_3.raw	2022-05-21 05:57:38	2660844288	7228694592	AVID_CHICK	GEFTGTYITAVTATSNEIK	2	1888017408	1853944832	34072508	TQPTFGFTVNWK	2	436333888	436333888		SSVNDIGDDWK	2	2769232384	2769232384		VGINIFTR	2	2169183488	2169183488		91766309	495115128	sp|P11498|PYC_HUMAN	ADEAYLIGR	2	26109194	23377828	2731366	ENNVDAVHPGYGFLSER	3	123404736	100795384	22609360	VVHSYEELEENYTR	3	94603120	94603120
30721B	1	MG132	Dil.	MG132, Dil.	12	1	37-1_ZD_AP_1	ZL-II-37-1_ZD_AP_1.raw	2022-05-19 09:30:53	2833155072	8385526976	AVID_CHICK	GEFTGTYITAVTATSNEIK	2	2002561024	1967863296	34697688	TQPTFGFTVNWK	2	585441472	585441472		SSVNDIGDDWK	2	3446594048	3446594048		VGINIFTR	2	2385628160	2385628160		89057902	475110720	sp|P11498|PYC_HUMAN	ADEAYLIGR	2	25773424	23446156	2327271	ENNVDAVHPGYGFLSER	3	122410888	101879168	20531716	VVHSYEELEENYTR	3	98765576	98765576
30721B	1	MG132	Dil.	MG132, Dil.	12	1	37-1_ZD_AP_2	ZL-II-37-1_ZD_AP_2.raw	2022-05-19 11:24:06	2950188288	8905751488	AVID_CHICK	GEFTGTYITAVTATSNEIK	2	2259879680	2224480000	35400008	TQPTFGFTVNWK	2	298826944	298826944		SSVNDIGDDWK	2	3705081600	3705081600		VGINIFTR	2	2677362944	2677362944		93806634	522663464	sp|P11498|PYC_HUMAN	ADEAYLIGR	2	28386002	25808262	2577742	ENNVDAVHPGYGFLSER	3	121770616	100429312	21341306	VVHSYEELEENYTR	3	105241088	105241088
30721B	1	MG132	Dil.	MG132, Dil.	12	1	37-1_ZD_AP_2_220520065307	ZL-II-37-1_ZD_AP_2_220520065307.raw	2022-05-20 06:53:07	2433566720	8580893056	AVID_CHICK	GEFTGTYITAVTATSNEIK	2	2137756032	2101166336	36590072	TQPTFGFTVNWK	2	1168272768	1168272768		SSVNDIGDDWK	2	3153758464	3153758464		VGINIFTR	2	2157695488	2157695488		87740709	453744768	sp|P11498|PYC_HUMAN	ADEAYLIGR	2	22574060	20338786	2235276	ENNVDAVHPGYGFLSER	3	116593320	94678112	21915220	VVHSYEELEENYTR	3	90953448	90953448
30721B	1	MG132	Dil.	MG132, Dil.	12	1	37-1_ZD_AP_3	ZL-II-37-1_ZD_AP_3.raw	2022-05-20 22:24:50	2437503488	8819055488	AVID_CHICK	GEFTGTYITAVTATSNEIK	2	2031291648	1991191936	40099528	TQPTFGFTVNWK	2	1226335616	1226335616		SSVNDIGDDWK	2	3463965696	3463965696		VGINIFTR	2	2137562240	2137562240		84514422	463321128	sp|P11498|PYC_HUMAN	ADEAYLIGR	2	22122298	19919660	2202638	ENNVDAVHPGYGFLSER	3	103844464	83568728	20275730	VVHSYEELEENYTR	3	81879592	81879592
30721B	1	MG132	CPA	MG132, CPA	13	1	37-1_ZC_AP_1	ZL-II-37-1_ZC_AP_1.raw	2022-05-19 07:37:25	2916065024	8522009536	AVID_CHICK	GEFTGTYITAVTATSNEIK	2	1908225792	1873890432	34335484	TQPTFGFTVNWK	2	533528128	533528128		SSVNDIGDDWK	2	3522802944	3522802944		VGINIFTR	2	2591788032	2591788032		77249763	453442424	sp|P11498|PYC_HUMAN	ADEAYLIGR	2	28399178	26506702	1892475	ENNVDAVHPGYGFLSER	3	107270200	89191984	18078220	VVHSYEELEENYTR	3	85207064	85207064
30721B	1	MG132	CPA	MG132, CPA	13	1	37-1_ZC_AP_2	ZL-II-37-1_ZC_AP_2.raw	2022-05-20 04:59:25	2743908608	7929274624	AVID_CHICK	GEFTGTYITAVTATSNEIK	2	2032539776	2001817856	30722152	TQPTFGFTVNWK	2	771533824	771533824		SSVNDIGDDWK	2	2690455552	2690455552		VGINIFTR	2	2465467392	2465467392		82533258	447480432	sp|P11498|PYC_HUMAN	ADEAYLIGR	2	26444306	23968808	2475498	ENNVDAVHPGYGFLSER	3	114610472	95119616	19490862	VVHSYEELEENYTR	3	80836056	80836056
30721B	1	MG132	CPA	MG132, CPA	13	1	37-1_ZC_AP_3	ZL-II-37-1_ZC_AP_3.raw	2022-05-21 02:11:16	2708138752	8336759424	AVID_CHICK	GEFTGTYITAVTATSNEIK	2	1872623616	1839418112	33205464	TQPTFGFTVNWK	2	1397793920	1397793920		SSVNDIGDDWK	2	2777286656	2777286656		VGINIFTR	2	2322260736	2322260736		83849883	443453128	sp|P11498|PYC_HUMAN	ADEAYLIGR	2	24861234	22525404	2335831	ENNVDAVHPGYGFLSER	3	109531448	89980448	19551008	VVHSYEELEENYTR	3	82170080	82170080
30721B	2	Veh.	Veh.	Veh., Veh.	1	1	37-2_VV_AP_3	ZL-II-37-2_VV_AP_3.raw	2022-08-26 06:22:20	1150900864	3681536000	AVID_CHICK	GEFTGTYITAVTATSNEIK	2	879153856	879153856		TQPTFGFTVNWK	2	712235456	712235456		SSVNDIGDDWK	2	1593571200	1193963776	399607840	VGINIFTR	2	896182912	896182912		58610863	166365394	sp|P11498|PYC_HUMAN	ADEAYLIGR	2	9748198	8111445	1636754	ENNVDAVHPGYGFLSER	3	45257440	30994328	14263111	VVHSYEELEENYTR	3	37876388	27690856
30721B	2	Veh.	Veh.	Veh., Veh.	1	1	37-2_VV_AP_4	ZL-II-37-2_VV_AP_4.raw	2022-08-26 16:11:44	1255605632	4268105280	AVID_CHICK	GEFTGTYITAVTATSNEIK	2	961255040	961255040		TQPTFGFTVNWK	2	766792384	766792384		SSVNDIGDDWK	2	2007425280	1530771456	476653376	VGINIFTR	2	1009286400	1009286400		69596827	205633260	sp|P11498|PYC_HUMAN	ADEAYLIGR	2	10346575	8687214	1659361	ENNVDAVHPGYGFLSER	3	55833132	40029340	15803788	VVHSYEELEENYTR	3	45678096	34409156
30721B	2	Veh.	Veh.	Veh., Veh.	1	1	37-2_VV_AP_5	ZL-II-37-2_VV_AP_5.raw	2022-08-28 00:32:57	1049722496	3186432384	AVID_CHICK	GEFTGTYITAVTATSNEIK	2	884466560	884466560		TQPTFGFTVNWK	2	688487168	688487168		SSVNDIGDDWK	2	1542373120	1217321984	325051232	VGINIFTR	2	396156672	396156672		58272955	156693102	sp|P11498|PYC_HUMAN	ADEAYLIGR	2	9174315	7732474	1441841	ENNVDAVHPGYGFLSER	3	47460980	32492096	14968882	VVHSYEELEENYTR	3	39769396	28850030
30721B	2	Veh.	Veh.	Veh., Veh.	1	1	37-2_VV_AP_6	ZL-II-37-2_VV_AP_6.raw	2022-08-28 15:53:53	1251374336	4174429248	AVID_CHICK	GEFTGTYITAVTATSNEIK	2	1035434944	1035434944		TQPTFGFTVNWK	2	690721984	690721984		SSVNDIGDDWK	2	1919557760	1495148800	424409120	VGINIFTR	2	953123520	953123520		67601600	190594596	sp|P11498|PYC_HUMAN	ADEAYLIGR	2	12123160	10551571	1571588	ENNVDAVHPGYGFLSER	3	56576168	40521280	16054882	VVHSYEELEENYTR	3	50603396	39658872
30721B	2	Veh.	Tg	Veh., Tg	3	1	37-2_VTg_AP_3	ZL-II-37-2_VTg_AP_3.raw	2022-08-25 20:49:12	1192055552	3802819008	AVID_CHICK	GEFTGTYITAVTATSNEIK	2	879135040	879135040		TQPTFGFTVNWK	2	654847424	654847424		SSVNDIGDDWK	2	1744272000	1309762944	434509024	VGINIFTR	2	959073600	959073600		93542632	268116676	sp|P11498|PYC_HUMAN	ADEAYLIGR	2	13427059	10849972	2577088	ENNVDAVHPGYGFLSER	3	71197960	50540020	20657948	VVHSYEELEENYTR	3	61098932	45892980
30721B	2	Veh.	Tg	Veh., Tg	3	1	37-2_VTg_AP_4	ZL-II-37-2_VTg_AP_4.raw	2022-08-26 21:56:47	1033671360	3622417920	AVID_CHICK	GEFTGTYITAVTATSNEIK	2	831123136	831123136		TQPTFGFTVNWK	2	603311488	603311488		SSVNDIGDDWK	2	1523271168	1212290816	310980192	VGINIFTR	2	975692480	975692480		88994503	246181452	sp|P11498|PYC_HUMAN	ADEAYLIGR	2	13380889	10929573	2451316	ENNVDAVHPGYGFLSER	3	68727904	47714200	21013704	VVHSYEELEENYTR	3	63574892	46458600
30721B	2	Veh.	Tg	Veh., Tg	3	1	37-2_VTg_AP_5	ZL-II-37-2_VTg_AP_5.raw	2022-08-28 04:23:04	957005120	3190323904	AVID_CHICK	GEFTGTYITAVTATSNEIK	2	792884608	792884608		TQPTFGFTVNWK	2	316331776	316331776		SSVNDIGDDWK	2	1448149760	1173364224	274785504	VGINIFTR	2	907743296	907743296		82761600	223324888	sp|P11498|PYC_HUMAN	ADEAYLIGR	2	13880740	11632112	2248627	ENNVDAVHPGYGFLSER	3	63108144	42537672	20570472	VVHSYEELEENYTR	3	64579444	49195864
30721B	2	Veh.	Tg	Veh., Tg	3	1	37-2_VTg_AP_6	ZL-II-37-2_VTg_AP_6.raw	2022-08-28 12:03:29	1063301184	3734328704	AVID_CHICK	GEFTGTYITAVTATSNEIK	2	897870784	897870784		TQPTFGFTVNWK	2	635710144	635710144		SSVNDIGDDWK	2	1616469376	1228293248	388176096	VGINIFTR	2	972454528	972454528		91454413	248163348	sp|P11498|PYC_HUMAN	ADEAYLIGR	2	16508823	13922772	2586050	ENNVDAVHPGYGFLSER	3	71307936	49825400	21482546	VVHSYEELEENYTR	3	61553992	44851212
30721B	2	Veh.	Dil.	Veh., Dil.	4	1	37-2_VD_AP_3	ZL-II-37-2_VD_AP_3.raw	2022-08-25 17:00:01	1314964992	2892758368	AVID_CHICK	GEFTGTYITAVTATSNEIK	2	692414336	692414336		TQPTFGFTVNWK	2	496043744	496043744		SSVNDIGDDWK	2	1228517888	958731072	269786944	VGINIFTR	2	745569216	745569216		59415933	183881088	sp|P11498|PYC_HUMAN	ADEAYLIGR	2	9066179	7886801	1179377	ENNVDAVHPGYGFLSER	3	45732864	33775944	11956918	VVHSYEELEENYTR	3	40996480	31141954
30721B	2	Veh.	Dil.	Veh., Dil.	4	1	37-2_VD_AP_4	ZL-II-37-2_VD_AP_4.raw	2022-08-26 14:16:46	1262411264	3146054656	AVID_CHICK	GEFTGTYITAVTATSNEIK	2	733231872	733231872		TQPTFGFTVNWK	2	451743104	451743104		SSVNDIGDDWK	2	1479635712	1124824320	354811552	VGINIFTR	2	836255360	836255360		64613927	197981428	sp|P11498|PYC_HUMAN	ADEAYLIGR	2	9383364	8032690	1350674	ENNVDAVHPGYGFLSER	3	50142708	37331360	12811348	VVHSYEELEENYTR	3	43611368	32778692
30721B	2	Veh.	Dil.	Veh., Dil.	4	1	37-2_VD_AP_5	ZL-II-37-2_VD_AP_5.raw	2022-08-28 06:17:57	944832128	2421072576	AVID_CHICK	GEFTGTYITAVTATSNEIK	2	589461760	589461760		TQPTFGFTVNWK	2	361334976	361334976		SSVNDIGDDWK	2	998220608	831100864	167119728	VGINIFTR	2	639174976	639174976		49321556	142620154	sp|P11498|PYC_HUMAN	ADEAYLIGR	2	6863002	5838776	1024226	ENNVDAVHPGYGFLSER	3	40173800	28654072	11519731	VVHSYEELEENYTR	3	34254744	24502124
30721B	2	Veh.	Dil.	Veh., Dil.	4	1	37-2_VD_AP_6	ZL-II-37-2_VD_AP_6.raw	2022-08-28 23:34:36	991627136	2534806048	AVID_CHICK	GEFTGTYITAVTATSNEIK	2	663142528	663142528		TQPTFGFTVNWK	2	353651552	353651552		SSVNDIGDDWK	2	990746560	844731840	146014640	VGINIFTR	2	673280128	673280128		49795632	144243934	sp|P11498|PYC_HUMAN	ADEAYLIGR	2	6976705	6066842	909864	ENNVDAVHPGYGFLSER	3	42030992	29881374	12149616	VVHSYEELEENYTR	3	38686196	28914282
30721B	2	Veh.	CPA	Veh., CPA	5	1	37-2_VC_AP_4	ZL-II-37-2_VC_AP_4.raw	2022-08-26 20:01:46	1008248000	2704735168	AVID_CHICK	GEFTGTYITAVTATSNEIK	2	640473280	640473280		TQPTFGFTVNWK	2	449633408	449633408		SSVNDIGDDWK	2	1104116736	933943808	170172896	VGINIFTR	2	680684672	680684672		63185137	174962722	sp|P11498|PYC_HUMAN	ADEAYLIGR	2	8941628	7214093	1727535	ENNVDAVHPGYGFLSER	3	49307016	36318028	12988987	VVHSYEELEENYTR	3	42055708	30945824
30721B	2	Veh.	CPA	Veh., CPA	5	1	37-2_VC_AP_5	ZL-II-37-2_VC_AP_5.raw	2022-08-28 02:28:03	922156096	2582269344	AVID_CHICK	GEFTGTYITAVTATSNEIK	2	608252672	608252672		TQPTFGFTVNWK	2	471768352	471768352		SSVNDIGDDWK	2	984283776	829155648	155127968	VGINIFTR	2	673092672	673092672		56471333	145199498	sp|P11498|PYC_HUMAN	ADEAYLIGR	2	7483120	6270765	1212354	ENNVDAVHPGYGFLSER	3	40878904	27096816	13782088	VVHSYEELEENYTR	3	38916904	29367348
30721B	2	Veh.	CPA	Veh., CPA	5	1	37-2_VC_AP_6	ZL-II-37-2_VC_AP_6.raw	2022-08-28 10:08:11	1001731648	2586662720	AVID_CHICK	GEFTGTYITAVTATSNEIK	2	585384960	585384960		TQPTFGFTVNWK	2	450970496	450970496		SSVNDIGDDWK	2	1071300864	859431488	211869520	VGINIFTR	2	690875776	690875776		57878617	165619584	sp|P11498|PYC_HUMAN	ADEAYLIGR	2	9056092	7540643	1515450	ENNVDAVHPGYGFLSER	3	46464400	32875870	13588526	VVHSYEELEENYTR	3	40627664	29310788
30721B	2	Veh.	CPA	Veh., CPA	5	1	37-2_VC_AP_7	ZL-II-37-2_VC_AP_7.raw	2022-08-30 11:53:01	1210084096	3044434688	AVID_CHICK	GEFTGTYITAVTATSNEIK	2	668479744	668479744		TQPTFGFTVNWK	2	530774784	530774784		SSVNDIGDDWK	2	1364170368	1027111104	337059360	VGINIFTR	2	818069056	818069056		68155446	193652212	sp|P11498|PYC_HUMAN	ADEAYLIGR	2	13618316	11720668	1897648	ENNVDAVHPGYGFLSER	3	49003420	34932176	14071242	VVHSYEELEENYTR	3	55242768	41338300
30721B	2	MG132	Veh.	MG132, Veh.	6	1	37-2_ZV_AP_3	ZL-II-37-2_ZV_AP_3.raw	2022-08-25 22:43:49	1192249600	3613460800	AVID_CHICK	GEFTGTYITAVTATSNEIK	2	819143296	819143296		TQPTFGFTVNWK	2	713455680	713455680		SSVNDIGDDWK	2	1465797760	1133817472	331980480	VGINIFTR	2	947044352	947044352		48573510	136426344	sp|P11498|PYC_HUMAN	ADEAYLIGR	2	4881957	3940959	940998	ENNVDAVHPGYGFLSER	3	38758120	27250592	11507525	VVHSYEELEENYTR	3	35964940	28270922
30721B	2	MG132	Veh.	MG132, Veh.	6	1	37-2_ZV_AP_4	ZL-II-37-2_ZV_AP_4.raw	2022-08-27 03:41:38	1174985600	3884890880	AVID_CHICK	GEFTGTYITAVTATSNEIK	2	902771456	902771456		TQPTFGFTVNWK	2	719528320	719528320		SSVNDIGDDWK	2	1524686848	1205874304	318812416	VGINIFTR	2	1056716800	1056716800		54238327	154971514	sp|P11498|PYC_HUMAN	ADEAYLIGR	2	7685982	6542185	1143797	ENNVDAVHPGYGFLSER	3	46380464	32883790	13496674	VVHSYEELEENYTR	3	40339292	30410954
30721B	2	MG132	Veh.	MG132, Veh.	6	1	37-2_ZV_AP_5	ZL-II-37-2_ZV_AP_5.raw	2022-08-27 16:53:05	1544970240	4819690688	AVID_CHICK	GEFTGTYITAVTATSNEIK	2	1061777984	1061777984		TQPTFGFTVNWK	2	829710976	829710976		SSVNDIGDDWK	2	2162122240	1650023168	512099168	VGINIFTR	2	1278178560	1278178560		70849939	213118204	sp|P11498|PYC_HUMAN	ADEAYLIGR	2	11728580	10284122	1444459	ENNVDAVHPGYGFLSER	3	59994288	44085820	15908469	VVHSYEELEENYTR	3	51192856	40905924
30721B	2	MG132	Veh.	MG132, Veh.	6	1	37-2_ZV_AP_6	ZL-II-37-2_ZV_AP_6.raw	2022-08-28 19:44:05	1171531520	3793002432	AVID_CHICK	GEFTGTYITAVTATSNEIK	2	885417536	885417536		TQPTFGFTVNWK	2	689825536	689825536		SSVNDIGDDWK	2	1493269504	1186843520	306425888	VGINIFTR	2	1030915840	1030915840		51683128	153495346	sp|P11498|PYC_HUMAN	ADEAYLIGR	2	8420547	7415559	1004988	ENNVDAVHPGYGFLSER	3	43668652	30079356	13589296	VVHSYEELEENYTR	3	36203756	28419858
30721B	2	MG132	Tg	MG132, Tg	8	1	37-2_ZTg_AP_3	ZL-II-37-2_ZTg_AP_3.raw	2022-08-26 02:33:25	982868480	3502660032	AVID_CHICK	GEFTGTYITAVTATSNEIK	2	837858880	837858880		TQPTFGFTVNWK	2	724147840	724147840		SSVNDIGDDWK	2	1355754752	1031884224	323870560	VGINIFTR	2	908769088	908769088		54637740	155115202	sp|P11498|PYC_HUMAN	ADEAYLIGR	2	5863021	4884384	978637	ENNVDAVHPGYGFLSER	3	45793132	33354864	12438267	VVHSYEELEENYTR	3	33508560	24045120
30721B	2	MG132	Tg	MG132, Tg	8	1	37-2_ZTg_AP_4	ZL-II-37-2_ZTg_AP_4.raw	2022-08-26 23:51:35	988158912	3625598336	AVID_CHICK	GEFTGTYITAVTATSNEIK	2	760051584	760051584		TQPTFGFTVNWK	2	710615744	710615744		SSVNDIGDDWK	2	1444684160	1160508800	284175328	VGINIFTR	2	994422208	994422208		58618720	163301732	sp|P11498|PYC_HUMAN	ADEAYLIGR	2	7421344	6422875	998469	ENNVDAVHPGYGFLSER	3	44581408	31639344	12942062	VVHSYEELEENYTR	3	42667716	31546932
30721B	2	MG132	Tg	MG132, Tg	8	1	37-2_ZTg_AP_5	ZL-II-37-2_ZTg_AP_5.raw	2022-08-27 20:42:47	1105948416	4124602368	AVID_CHICK	GEFTGTYITAVTATSNEIK	2	895871680	895871680		TQPTFGFTVNWK	2	738436032	738436032		SSVNDIGDDWK	2	1867641216	1475904768	391736384	VGINIFTR	2	1014389888	1014389888		67580223	189857100	sp|P11498|PYC_HUMAN	ADEAYLIGR	2	8160832	6832166	1328665	ENNVDAVHPGYGFLSER	3	53520128	38232596	15287538	VVHSYEELEENYTR	3	49671380	37023616
30721B	2	MG132	Tg	MG132, Tg	8	1	37-2_ZTg_AP_6	ZL-II-37-2_ZTg_AP_6.raw	2022-08-28 21:39:29	948697920	3575522944	AVID_CHICK	GEFTGTYITAVTATSNEIK	2	888962048	888962048		TQPTFGFTVNWK	2	635073728	635073728		SSVNDIGDDWK	2	1360342528	1089051648	271290912	VGINIFTR	2	962435520	962435520		55875527	153664442	sp|P11498|PYC_HUMAN	ADEAYLIGR	2	6010186	5088558	921628	ENNVDAVHPGYGFLSER	3	41307552	27761188	13546365	VVHSYEELEENYTR	3	43693924	32887314
30721B	2	MG132	Dil.	MG132, Dil.	12	1	37-2_ZD_AP_3	ZL-II-37-2_ZD_AP_3.raw	2022-08-25 18:54:56	1312641792	4134380096	AVID_CHICK	GEFTGTYITAVTATSNEIK	2	913680640	913680640		TQPTFGFTVNWK	2	808202432	808202432		SSVNDIGDDWK	2	1865953024	1379412352	486540448	VGINIFTR	2	1033084672	1033084672		60446300	167976790	sp|P11498|PYC_HUMAN	ADEAYLIGR	2	7696306	6558518	1137788	ENNVDAVHPGYGFLSER	3	44621768	30875644	13746126	VVHSYEELEENYTR	3	41928376	32498168
30721B	2	MG132	Dil.	MG132, Dil.	12	1	37-2_ZD_AP_4	ZL-II-37-2_ZD_AP_4.raw	2022-08-26 18:06:51	1152682112	4237517312	AVID_CHICK	GEFTGTYITAVTATSNEIK	2	993920192	993920192		TQPTFGFTVNWK	2	815314752	815314752		SSVNDIGDDWK	2	1672909056	1270181120	402728224	VGINIFTR	2	1158101248	1158101248		54090392	157509558	sp|P11498|PYC_HUMAN	ADEAYLIGR	2	4732729	3809420	923309	ENNVDAVHPGYGFLSER	3	40178300	28959678	11218623	VVHSYEELEENYTR	3	36734604	27875964
30721B	2	MG132	Dil.	MG132, Dil.	12	1	37-2_ZD_AP_5	ZL-II-37-2_ZD_AP_5.raw	2022-08-27 18:48:00	1135345664	4092945152	AVID_CHICK	GEFTGTYITAVTATSNEIK	2	943228992	943228992		TQPTFGFTVNWK	2	794809920	794809920		SSVNDIGDDWK	2	1632068992	1249872768	382196352	VGINIFTR	2	1105033472	1105033472		62518099	174222192	sp|P11498|PYC_HUMAN	ADEAYLIGR	2	5888888	4957931	930957	ENNVDAVHPGYGFLSER	3	50835672	37274092	13561583	VVHSYEELEENYTR	3	33964864	25647954
30721B	2	MG132	Dil.	MG132, Dil.	12	1	37-2_ZD_AP_6	ZL-II-37-2_ZD_AP_6.raw	2022-08-28 17:49:09	1063915776	3795285120	AVID_CHICK	GEFTGTYITAVTATSNEIK	2	878796480	878796480		TQPTFGFTVNWK	2	688215424	688215424		SSVNDIGDDWK	2	1512805248	1209099776	303705664	VGINIFTR	2	1019173440	1019173440		51070197	145848026	sp|P11498|PYC_HUMAN	ADEAYLIGR	2	5856035	4964347	891688	ENNVDAVHPGYGFLSER	3	46875104	34293736	12581364	VVHSYEELEENYTR	3	29528510	21271060
30721B	2	MG132	CPA	MG132, CPA	13	1	37-2_ZC_AP_3	ZL-II-37-2_ZC_AP_3.raw	2022-08-26 00:38:36	1046772032	3830094976	AVID_CHICK	GEFTGTYITAVTATSNEIK	2	948788544	948788544		TQPTFGFTVNWK	2	580753664	580753664		SSVNDIGDDWK	2	1591759104	1227461760	364297536	VGINIFTR	2	1073091008	1073091008		47929266	135898870	sp|P11498|PYC_HUMAN	ADEAYLIGR	2	4294872	3541531	753341	ENNVDAVHPGYGFLSER	3	35432248	24176790	11255458	VVHSYEELEENYTR	3	30405912	22392430
30721B	2	MG132	CPA	MG132, CPA	13	1	37-2_ZC_AP_4	ZL-II-37-2_ZC_AP_4.raw	2022-08-27 01:46:44	1040830144	3988265728	AVID_CHICK	GEFTGTYITAVTATSNEIK	2	929341184	929341184		TQPTFGFTVNWK	2	646765440	646765440		SSVNDIGDDWK	2	1658356352	1225174912	433181472	VGINIFTR	2	1186984192	1186984192		52613504	146299858	sp|P11498|PYC_HUMAN	ADEAYLIGR	2	5892472	4922853	969619	ENNVDAVHPGYGFLSER	3	43806824	31477310	12329514	VVHSYEELEENYTR	3	38909480	29260710
30721B	2	MG132	CPA	MG132, CPA	13	1	37-2_ZC_AP_5	ZL-II-37-2_ZC_AP_5.raw	2022-08-27 22:37:52	1040574656	4222183040	AVID_CHICK	GEFTGTYITAVTATSNEIK	2	1013873024	1013873024		TQPTFGFTVNWK	2	647619456	647619456		SSVNDIGDDWK	2	1764995968	1366227712	398768384	VGINIFTR	2	1194462848	1194462848		54091218	146927514	sp|P11498|PYC_HUMAN	ADEAYLIGR	2	7370429	6284545	1085884	ENNVDAVHPGYGFLSER	3	46583980	33910712	12673263	VVHSYEELEENYTR	3	38175752	28385014
30721B	2	MG132	CPA	MG132, CPA	13	1	37-2_ZC_AP_6	ZL-II-37-2_ZC_AP_6.raw	2022-08-28 13:58:38	1094372736	4209293184	AVID_CHICK	GEFTGTYITAVTATSNEIK	2	1064998912	1064998912		TQPTFGFTVNWK	2	577475072	577475072		SSVNDIGDDWK	2	1835710592	1362190208	473520192	VGINIFTR	2	1204628992	1204628992		55275373	155710404	sp|P11498|PYC_HUMAN	ADEAYLIGR	2	6359886	5338264	1021621	ENNVDAVHPGYGFLSER	3	44019632	31035032	12984595	VVHSYEELEENYTR	3	38505052	28586384
30721B	3	MG132	Veh.	MG132, Veh.	6	1	51_ZV1_AP_1	ZL-II-51_ZV1_AP_1.raw	2022-10-07 15:00:28	1808664832	4935913344	AVID_CHICK	GEFTGTYITAVTATSNEIK	2	1076434688	1076434688		TQPTFGFTVNWK	2	1255797248	1255797248		SSVNDIGDDWK	2	1923470336	1519588352	403882144	VGINIFTR	2	1084093056	1084093056		73024954	415248112	sp|P11498|PYC_HUMAN	ADEAYLIGR	2	12665647	12665647		ENNVDAVHPGYGFLSER	3	111623664	92151232	19472436	VVHSYEELEENYTR	3	76624504	58914148
30721B	3	MG132	Veh.	MG132, Veh.	6	3	51_ZV3_AP_1	ZL-II-51_ZV3_AP_1.raw	2022-10-07 17:08:01	1904958336	4825156224	AVID_CHICK	GEFTGTYITAVTATSNEIK	2	771752192	771752192		TQPTFGFTVNWK	2	1289334912	1289334912		SSVNDIGDDWK	2	2079535104	1633385216	446149888	VGINIFTR	2	1130683904	1130683904		92268599	397428200	sp|P11498|PYC_HUMAN	ADEAYLIGR	2	14019716	14019716		ENNVDAVHPGYGFLSER	3	127051808	97432688	29619104	VVHSYEELEENYTR	3	77809976	56122228
30721B	3	MG132	Veh.	MG132, Veh.	6	2	51_ZV2_AP_1	ZL-II-51_ZV2_AP_1.raw	2022-10-07 19:15:09	1010752128	2732478272	AVID_CHICK	GEFTGTYITAVTATSNEIK	2	411394688	411394688		TQPTFGFTVNWK	2	581200000	581200000		SSVNDIGDDWK	2	1398879744	1066197632	332682016	VGINIFTR	2	673685952	673685952		62240392	200621812	sp|P11498|PYC_HUMAN	ADEAYLIGR	2	9467584	9467584		ENNVDAVHPGYGFLSER	3	70682744	49942576	20740156	VVHSYEELEENYTR	3	48791852	33195150
30721B	3	MG132	Veh.	MG132, Veh.	6	3	51_ZV3_AP_2	ZL-II-51_ZV3_AP_2.raw	2022-10-08 17:14:43	1805668096	4720394432	AVID_CHICK	GEFTGTYITAVTATSNEIK	2	817128512	817128512		TQPTFGFTVNWK	2	1084855808	1084855808		SSVNDIGDDWK	2	2233833216	1740582784	493250528	VGINIFTR	2	1077827328	1077827328		95576530	373572848	sp|P11498|PYC_HUMAN	ADEAYLIGR	2	15037404	15037404		ENNVDAVHPGYGFLSER	3	113933336	85867360	28065976	VVHSYEELEENYTR	3	81274856	56925548
30721B	3	MG132	Veh.	MG132, Veh.	6	2	51_ZV2_AP_2	ZL-II-51_ZV2_AP_2.raw	2022-10-08 21:28:47	893077056	2386752512	AVID_CHICK	GEFTGTYITAVTATSNEIK	2	320255808	320255808		TQPTFGFTVNWK	2	447901696	447901696		SSVNDIGDDWK	2	1219261312	987109760	232151488	VGINIFTR	2	631485248	631485248		57208770	190931112	sp|P11498|PYC_HUMAN	ADEAYLIGR	2	7246595	7246595		ENNVDAVHPGYGFLSER	3	65242248	45455492	19786762	VVHSYEELEENYTR	3	42187120	27953860
30721B	3	MG132	Veh.	MG132, Veh.	6	1	51_ZV1_AP_2	ZL-II-51_ZV1_AP_2.raw	2022-10-09 03:48:54	1034510528	3011233728	AVID_CHICK	GEFTGTYITAVTATSNEIK	2	533510016	533510016		TQPTFGFTVNWK	2	725583488	725583488		SSVNDIGDDWK	2	1330400768	1082296576	248104144	VGINIFTR	2	669843648	669843648		71812155	236766768	sp|P11498|PYC_HUMAN	ADEAYLIGR	2	6743307	6743307		ENNVDAVHPGYGFLSER	3	76938344	54337216	22601132	VVHSYEELEENYTR	3	62850180	42820768
30721B	3	MG132	Veh.	MG132, Veh.	6	3	51_ZV3_AP_3	ZL-II-51_ZV3_AP_3.raw	2022-10-10 01:04:48	1205499904	3278549312	AVID_CHICK	GEFTGTYITAVTATSNEIK	2	584900480	584900480		TQPTFGFTVNWK	2	764301952	764301952		SSVNDIGDDWK	2	1455875712	1131790592	324085184	VGINIFTR	2	797556288	797556288		74445528	237713172	sp|P11498|PYC_HUMAN	ADEAYLIGR	2	10842376	10842376		ENNVDAVHPGYGFLSER	3	76955376	53139372	23816004	VVHSYEELEENYTR	3	60812740	39914100
30721B	3	MG132	Veh.	MG132, Veh.	6	2	51_ZV2_AP_3	ZL-II-51_ZV2_AP_3.raw	2022-10-10 05:17:31	734054848	1920884032	AVID_CHICK	GEFTGTYITAVTATSNEIK	2	274898208	274898208		TQPTFGFTVNWK	2	303496352	303496352		SSVNDIGDDWK	2	948006016	817031424	130974672	VGINIFTR	2	525458048	525458048		50495321	145231718	sp|P11498|PYC_HUMAN	ADEAYLIGR	2	6232876	6232876		ENNVDAVHPGYGFLSER	3	52732276	34712684	18019596	VVHSYEELEENYTR	3	38505844	24630386
30721B	3	MG132	Veh.	MG132, Veh.	6	1	51_ZV1_AP_3	ZL-II-51_ZV1_AP_3.raw	2022-10-10 07:23:14	993007488	2906031424	AVID_CHICK	GEFTGTYITAVTATSNEIK	2	558646144	558646144		TQPTFGFTVNWK	2	670386688	670386688		SSVNDIGDDWK	2	1234536832	1010614592	223922224	VGINIFTR	2	666384000	666384000		68653882	219797592	sp|P11498|PYC_HUMAN	ADEAYLIGR	2	8505017	8505017		ENNVDAVHPGYGFLSER	3	83378032	60658848	22719184	VVHSYEELEENYTR	3	53789844	33875380
30721B	3	MG132	ML A/B	MG132, ML A/B	7	1	51_ZM_AP_1	ZL-II-51_ZM_AP_1.raw	2022-10-07 21:21:55	1703142272	4078702400	AVID_CHICK	GEFTGTYITAVTATSNEIK	2	774449984	774449984		TQPTFGFTVNWK	2	1074064512	1074064512		SSVNDIGDDWK	2	1674283264	1296087936	378195360	VGINIFTR	2	934099968	934099968		68066805	253519100	sp|P11498|PYC_HUMAN	ADEAYLIGR	2	6057767	6057767		ENNVDAVHPGYGFLSER	3	77471736	55520300	21951440	VVHSYEELEENYTR	3	61040948	44621832
30721B	3	MG132	ML A/B	MG132, ML A/B	7	1	51_ZM_AP_2	ZL-II-51_ZM_AP_2.raw	2022-10-08 19:21:57	1459752576	3421823680	AVID_CHICK	GEFTGTYITAVTATSNEIK	2	578249600	578249600		TQPTFGFTVNWK	2	901478080	901478080		SSVNDIGDDWK	2	1433092736	1135236864	297855872	VGINIFTR	2	806859136	806859136		62906119	218385248	sp|P11498|PYC_HUMAN	ADEAYLIGR	2	16138486	16138486		ENNVDAVHPGYGFLSER	3	69460200	48833276	20626926	VVHSYEELEENYTR	3	50552796	34086960
30721B	3	MG132	ML A/B	MG132, ML A/B	7	1	51_ZM_AP_3	ZL-II-51_ZM_AP_3.raw	2022-10-09 20:52:13	1116114944	2653376896	AVID_CHICK	GEFTGTYITAVTATSNEIK	2	468293568	468293568		TQPTFGFTVNWK	2	667111744	667111744		SSVNDIGDDWK	2	1089937664	891983872	197953680	VGINIFTR	2	625987712	625987712		48181050	163650228	sp|P11498|PYC_HUMAN	ADEAYLIGR	2	10340365	10340365		ENNVDAVHPGYGFLSER	3	60823872	44092568	16731303	VVHSYEELEENYTR	3	43979476	28991536
30721B	3	MG132	Tg	MG132, Tg	8	1	51_ZTg_AP_1	ZL-II-51_ZTg_AP_1.raw	2022-10-08 07:56:19	1621606016	3256570272	AVID_CHICK	GEFTGTYITAVTATSNEIK	2	526413536	526413536		TQPTFGFTVNWK	2	868644544	868644544		SSVNDIGDDWK	2	1404765952	1085367936	319398304	VGINIFTR	2	776144256	776144256		73492900	275398724	sp|P11498|PYC_HUMAN	ADEAYLIGR	2	13270269	13270269		ENNVDAVHPGYGFLSER	3	85570832	62400888	23169948	VVHSYEELEENYTR	3	68595864	48641952
30721B	3	MG132	Tg	MG132, Tg	8	1	51_ZTg_AP_2	ZL-II-51_ZTg_AP_2.raw	2022-10-08 23:35:33	1554308736	3344018560	AVID_CHICK	GEFTGTYITAVTATSNEIK	2	575974400	575974400		TQPTFGFTVNWK	2	818355072	818355072		SSVNDIGDDWK	2	1518348800	1199238400	319109856	VGINIFTR	2	750450688	750450688		73147595	282352092	sp|P11498|PYC_HUMAN	ADEAYLIGR	2	9099116	9099116		ENNVDAVHPGYGFLSER	3	90344296	67254712	23089590	VVHSYEELEENYTR	3	68969808	48981024
30721B	3	MG132	Tg	MG132, Tg	8	1	51_ZTg_AP_3	ZL-II-51_ZTg_AP_3.raw	2022-10-09 18:46:48	1442430208	3047038176	AVID_CHICK	GEFTGTYITAVTATSNEIK	2	525068256	525068256		TQPTFGFTVNWK	2	743102272	743102272		SSVNDIGDDWK	2	1411818368	1074006912	337811264	VGINIFTR	2	704860736	704860736		75769717	262229704	sp|P11498|PYC_HUMAN	ADEAYLIGR	2	10381292	10381292		ENNVDAVHPGYGFLSER	3	89706528	65953056	23753472	VVHSYEELEENYTR	3	67181328	45586248
30721B	3	MG132	Tm	MG132, Tm	9	1	51_ZTm_AP_1	ZL-II-51_ZTm_AP_1.raw	2022-10-08 03:42:55	1443657472	3366421632	AVID_CHICK	GEFTGTYITAVTATSNEIK	2	597095872	597095872		TQPTFGFTVNWK	2	870327488	870327488		SSVNDIGDDWK	2	1454939776	1119065984	335873920	VGINIFTR	2	779932288	779932288		78301379	301583320	sp|P11498|PYC_HUMAN	ADEAYLIGR	2	9974459	9974459		ENNVDAVHPGYGFLSER	3	94816520	70270424	24546096	VVHSYEELEENYTR	3	74271744	51255356
30721B	3	MG132	Tm	MG132, Tm	9	1	51_ZTm_AP_2	ZL-II-51_ZTm_AP_2.raw	2022-10-09 01:41:59	1218258432	2500486368	AVID_CHICK	GEFTGTYITAVTATSNEIK	2	506305088	506305088		TQPTFGFTVNWK	2	706577088	706577088		SSVNDIGDDWK	2	1113800448	936169920	177630576	VGINIFTR	2	351434272	351434272		72169183	250814724	sp|P11498|PYC_HUMAN	ADEAYLIGR	2	9324490	9324490		ENNVDAVHPGYGFLSER	3	79500328	54595024	24905310	VVHSYEELEENYTR	3	66755944	47065676
30721B	3	MG132	Tm	MG132, Tm	9	1	51_ZTm_AP_3	ZL-II-51_ZTm_AP_3.raw	2022-10-10 03:11:18	1016836224	2302934112	AVID_CHICK	GEFTGTYITAVTATSNEIK	2	371703264	371703264		TQPTFGFTVNWK	2	571810176	571810176		SSVNDIGDDWK	2	917654400	783691456	133962968	VGINIFTR	2	575729216	575729216		64840398	211908122	sp|P11498|PYC_HUMAN	ADEAYLIGR	2	8071304	8071304		ENNVDAVHPGYGFLSER	3	79487368	56660604	22826764	VVHSYEELEENYTR	3	55802004	35921292
30721B	3	MG132	BFA	MG132, BFA	10	1	51_ZB_AP_1	ZL-II-51_ZB_AP_1.raw	2022-10-08 01:35:41	1246633984	4303413952	AVID_CHICK	GEFTGTYITAVTATSNEIK	2	864058880	864058880		TQPTFGFTVNWK	2	1085735424	1085735424		SSVNDIGDDWK	2	1750813696	1324911104	425902784	VGINIFTR	2	1028708544	1028708544		83424089	309645000	sp|P11498|PYC_HUMAN	ADEAYLIGR	2	11390213	11390213		ENNVDAVHPGYGFLSER	3	98989376	72380032	26609352	VVHSYEELEENYTR	3	72723984	50021848
30721B	3	MG132	BFA	MG132, BFA	10	1	51_ZB_AP_2	ZL-II-51_ZB_AP_2.raw	2022-10-09 05:55:52	914959296	3103158144	AVID_CHICK	GEFTGTYITAVTATSNEIK	2	576252736	576252736		TQPTFGFTVNWK	2	798586432	798586432		SSVNDIGDDWK	2	1252430080	1005160960	247268992	VGINIFTR	2	723158016	723158016		69108852	221204732	sp|P11498|PYC_HUMAN	ADEAYLIGR	2	7253108	7253108		ENNVDAVHPGYGFLSER	3	77567192	53844832	23722358	VVHSYEELEENYTR	3	54812104	34214348
30721B	3	MG132	BFA	MG132, BFA	10	1	51_ZB_AP_3	ZL-II-51_ZB_AP_3.raw	2022-10-10 11:35:46	1097534848	3774966272	AVID_CHICK	GEFTGTYITAVTATSNEIK	2	678114752	678114752		TQPTFGFTVNWK	2	940581696	940581696		SSVNDIGDDWK	2	1529452032	1252366592	277085472	VGINIFTR	2	903903232	903903232		77330585	276626800	sp|P11498|PYC_HUMAN	ADEAYLIGR	2	9636539	9636539		ENNVDAVHPGYGFLSER	3	88753736	64407224	24346512	VVHSYEELEENYTR	3	73984160	51745352
30721B	3	MG132	DTT	MG132, DTT	11	1	51_ZD_AP_1	ZL-II-51_ZD_AP_1.raw	2022-10-07 23:28:37	738741312	1943980544	AVID_CHICK	GEFTGTYITAVTATSNEIK	2	380026688	380026688		TQPTFGFTVNWK	2	465531680	465531680		SSVNDIGDDWK	2	819684736	626894656	192790112	VGINIFTR	2	471527520	471527520		76961492	240006756	sp|P11498|PYC_HUMAN	ADEAYLIGR	2	5991472	5991472		ENNVDAVHPGYGFLSER	3	79942656	54475008	25467646	VVHSYEELEENYTR	3	65100088	42057796
30721B	3	MG132	DTT	MG132, DTT	11	1	51_ZD_AP_2	ZL-II-51_ZD_AP_2.raw	2022-10-08 15:07:25	895451264	2453365888	AVID_CHICK	GEFTGTYITAVTATSNEIK	2	476864320	476864320		TQPTFGFTVNWK	2	538621248	538621248		SSVNDIGDDWK	2	1153871232	865966912	287904384	VGINIFTR	2	571913408	571913408		97123080	331143480	sp|P11498|PYC_HUMAN	ADEAYLIGR	2	8351582	8351582		ENNVDAVHPGYGFLSER	3	108416496	77013968	31402540	VVHSYEELEENYTR	3	82429096	53132204
30721B	3	MG132	DTT	MG132, DTT	11	1	51_ZD_AP_3	ZL-II-51_ZD_AP_3.raw	2022-10-09 22:58:47	554022336	1419752576	AVID_CHICK	GEFTGTYITAVTATSNEIK	2	313455904	313455904		TQPTFGFTVNWK	2	311274528	311274528		SSVNDIGDDWK	2	532734688	447001568	85733096	VGINIFTR	2	348020576	348020576		65291844	179025544	sp|P11498|PYC_HUMAN	ADEAYLIGR	2	3338298	3338298		ENNVDAVHPGYGFLSER	3	69900904	47857868	22043044	VVHSYEELEENYTR	3	46486388	26494358
30721B	3	MG132	CPA	MG132, CPA	13	1	51_ZC_AP_1	ZL-II-51_ZC_AP_1.raw	2022-10-08 05:49:40	1493155456	3404158400	AVID_CHICK	GEFTGTYITAVTATSNEIK	2	644955328	644955328		TQPTFGFTVNWK	2	859867456	859867456		SSVNDIGDDWK	2	1364863616	1065403840	299459616	VGINIFTR	2	833931776	833931776		77951445	305758732	sp|P11498|PYC_HUMAN	ADEAYLIGR	2	12652439	12652439		ENNVDAVHPGYGFLSER	3	97502280	73876928	23625358	VVHSYEELEENYTR	3	72256728	50891384
30721B	3	MG132	CPA	MG132, CPA	13	1	51_ZC_AP_2	ZL-II-51_ZC_AP_2.raw	2022-10-09 08:02:48	1172008192	2683900928	AVID_CHICK	GEFTGTYITAVTATSNEIK	2	431543232	431543232		TQPTFGFTVNWK	2	687828352	687828352		SSVNDIGDDWK	2	1118589824	928906688	189683120	VGINIFTR	2	635622656	635622656		69314723	237757532	sp|P11498|PYC_HUMAN	ADEAYLIGR	2	11159706	11159706		ENNVDAVHPGYGFLSER	3	85172136	61398128	23774004	VVHSYEELEENYTR	3	65832188	46563660
30721B	3	MG132	CPA	MG132, CPA	13	1	51_ZC_AP_3	ZL-II-51_ZC_AP_3.raw	2022-10-10 09:29:31	1335993088	2997880896	AVID_CHICK	GEFTGTYITAVTATSNEIK	2	541653888	541653888		TQPTFGFTVNWK	2	809315072	809315072		SSVNDIGDDWK	2	1181839872	976096320	205743664	VGINIFTR	2	670815616	670815616		76393234	277759556	sp|P11498|PYC_HUMAN	ADEAYLIGR	2	11468640	11468640		ENNVDAVHPGYGFLSER	3	89880952	64839852	25041100	VVHSYEELEENYTR	3	68816296	48931720
30721B	4	Veh.	Veh.	Veh., Veh.	1	2	52_VV3_	ZL-II-52_VV3_.raw	2022-10-10 21:30:42	1253019776	3068681520	AVID_CHICK	GEFTGTYITAVTATSNEIK	2	166328368	166328368		TQPTFGFTVNWK	2	220388608	220388608		SSVNDIGDDWK	2	2156122368	1666135040	489987680	VGINIFTR	2	1015829504	1015829504		101689424	331157446	sp|P11498|PYC_HUMAN	ADEAYLIGR	2	16553386	16553386		ENNVDAVHPGYGFLSER	3	124837152	93434256	31402902	VVHSYEELEENYTR	3	90357920	64809428
30721B	4	Veh.	Veh.	Veh., Veh.	1	1	52_VV2_	ZL-II-52_VV2_.raw	2022-10-11 03:49:01	1312050304	3794104832	AVID_CHICK	GEFTGTYITAVTATSNEIK	2	631416448	631416448		TQPTFGFTVNWK	2	995122048	995122048		SSVNDIGDDWK	2	1606786048	1286780928	320004960	VGINIFTR	2	880785408	880785408		104673675	356697932	sp|P11498|PYC_HUMAN	ADEAYLIGR	2	14843620	14843620		ENNVDAVHPGYGFLSER	3	119622488	87700032	31922452	VVHSYEELEENYTR	3	92650528	62341704
30721B	4	Veh.	ML A/B	Veh., ML A/B	2	1	52_VM_	ZL-II-52_VM_.raw	2022-10-11 01:42:36	823664384	1999343296	AVID_CHICK	GEFTGTYITAVTATSNEIK	2	386308736	386308736		TQPTFGFTVNWK	2	452743520	452743520		SSVNDIGDDWK	2	860237184	713602176	146635168	VGINIFTR	2	446688864	446688864		55546116	159169396	sp|P11498|PYC_HUMAN	ADEAYLIGR	2	3640282	3640282		ENNVDAVHPGYGFLSER	3	52071712	34187180	17884538	VVHSYEELEENYTR	3	44737052	28989156
30721B	4	Veh.	Tg	Veh., Tg	3	1	52_VTg_	ZL-II-52_VTg_.raw	2022-10-11 05:54:29	1263172608	3604985984	AVID_CHICK	GEFTGTYITAVTATSNEIK	2	609601280	609601280		TQPTFGFTVNWK	2	932159936	932159936		SSVNDIGDDWK	2	1467671040	1243360768	224310240	VGINIFTR	2	819864000	819864000		97268351	328745244	sp|P11498|PYC_HUMAN	ADEAYLIGR	2	9723119	9723119		ENNVDAVHPGYGFLSER	3	110206672	82880680	27325994	VVHSYEELEENYTR	3	101562728	70002144
30721B	4	MG132	Veh.	MG132, Veh.	6	1	52_ZV1_	ZL-II-52_ZV1_.raw	2022-10-10 23:36:37	1427138816	3652408960	AVID_CHICK	GEFTGTYITAVTATSNEIK	2	608980864	608980864		TQPTFGFTVNWK	2	769258432	769258432		SSVNDIGDDWK	2	1780697600	1375213056	405484640	VGINIFTR	2	898956608	898956608		93614035	334974400	sp|P11498|PYC_HUMAN	ADEAYLIGR	2	17451162	17451162		ENNVDAVHPGYGFLSER	3	107749888	81046656	26703232	VVHSYEELEENYTR	3	77587712	54743804
30721B	4	MG132	Veh.	MG132, Veh.	6	2	52_ZV2_	ZL-II-52_ZV2_.raw	2022-10-11 12:10:51	1128507904	3077641056	AVID_CHICK	GEFTGTYITAVTATSNEIK	2	500641376	500641376		TQPTFGFTVNWK	2	690940352	690940352		SSVNDIGDDWK	2	1331466880	1135642752	195824336	VGINIFTR	2	750416576	750416576		77972188	254418868	sp|P11498|PYC_HUMAN	ADEAYLIGR	2	9372551	9372551		ENNVDAVHPGYGFLSER	3	86132544	62891808	23240744	VVHSYEELEENYTR	3	68445224	46808120
30721B	4	MG132	ML A/B	MG132, ML A/B	7	1	52_ZM_	ZL-II-52_ZM_.raw	2022-10-11 08:00:12	883345216	2124176928	AVID_CHICK	GEFTGTYITAVTATSNEIK	2	300232832	300232832		TQPTFGFTVNWK	2	401263200	401263200		SSVNDIGDDWK	2	1003541376	887619328	115922128	VGINIFTR	2	535061568	535061568		38269905	121979860	sp|P11498|PYC_HUMAN	ADEAYLIGR	2	9050028	9050028		ENNVDAVHPGYGFLSER	3	42585396	30174614	12410782	VVHSYEELEENYTR	3	40396644	28118428
30721B	4	MG132	Tg	MG132, Tg	8	1	52_ZTg_	ZL-II-52_ZTg_.raw	2022-10-11 10:05:37	1249778432	2979179008	AVID_CHICK	GEFTGTYITAVTATSNEIK	2	511142208	511142208		TQPTFGFTVNWK	2	731430016	731430016		SSVNDIGDDWK	2	1230965888	1015040384	215925696	VGINIFTR	2	721566400	721566400		69464245	246031644	sp|P11498|PYC_HUMAN	ADEAYLIGR	2	9239437	9239437		ENNVDAVHPGYGFLSER	3	80374824	59427652	20947178	VVHSYEELEENYTR	3	71450688	47214272
30721B	5	MG132	Veh.	MG132, Veh.	6	2	53_ZV2_1	ZL-II-53_ZV2_1.raw	2022-10-15 21:31:46	1311433472	3507480448	AVID_CHICK	GEFTGTYITAVTATSNEIK	2	652056512	652056512		TQPTFGFTVNWK	2	771387264	771387264		SSVNDIGDDWK	2	1975279744	1665070080	310209536	VGINIFTR	2	418966592	418966592		37923511	224234276	sp|P11498|PYC_HUMAN	ADEAYLIGR	2	12976307	12976307		ENNVDAVHPGYGFLSER	3	74841392	63447116	11394274	VVHSYEELEENYTR	3	48227708	38780244
30721B	5	MG132	Veh.	MG132, Veh.	6	1	53_ZV1_1	ZL-II-53_ZV1_1.raw	2022-10-15 23:36:47	1403483776	4409818304	AVID_CHICK	GEFTGTYITAVTATSNEIK	2	761450752	761450752		TQPTFGFTVNWK	2	1112958976	1112958976		SSVNDIGDDWK	2	1834238592	1548305280	285933440	VGINIFTR	2	987103296	987103296		41136777	258587112	sp|P11498|PYC_HUMAN	ADEAYLIGR	2	22263504	22263504		ENNVDAVHPGYGFLSER	3	74756640	62551472	12205168	VVHSYEELEENYTR	3	52718664	42938284
30721B	5	MG132	Veh.	MG132, Veh.	6	3	53_ZV3_1	ZL-II-53_ZV3_1.raw	2022-10-16 07:56:38	1139781504	3096895040	AVID_CHICK	GEFTGTYITAVTATSNEIK	2	478551040	478551040		TQPTFGFTVNWK	2	470758656	470758656		SSVNDIGDDWK	2	1578433664	1406797952	171635648	VGINIFTR	2	740787392	740787392		30822200	180277828	sp|P11498|PYC_HUMAN	ADEAYLIGR	2	15294851	15294851		ENNVDAVHPGYGFLSER	3	54959372	45598924	9360446	VVHSYEELEENYTR	3	40551752	32797218
30721B	5	MG132	ML A/B	MG132, ML A/B	7	1	53_ZM_1	ZL-II-53_ZM_1.raw	2022-10-16 03:46:24	1241630336	4206924928	AVID_CHICK	GEFTGTYITAVTATSNEIK	2	719124224	719124224		TQPTFGFTVNWK	2	1082016896	1082016896		SSVNDIGDDWK	2	1731592448	1487481856	244110496	VGINIFTR	2	918301952	918301952		33185374	183972426	sp|P11498|PYC_HUMAN	ADEAYLIGR	2	16851638	16851638		ENNVDAVHPGYGFLSER	3	57897544	47611228	10286317	VVHSYEELEENYTR	3	38121200	30040734
30721B	5	MG132	Tg	MG132, Tg	8	1	53_ZTg_1	ZL-II-53_ZTg_1.raw	2022-10-16 10:01:27	954339968	3750915072	AVID_CHICK	GEFTGTYITAVTATSNEIK	2	770662016	770662016		TQPTFGFTVNWK	2	912614272	912614272		SSVNDIGDDWK	2	1503974656	1332695552	171279040	VGINIFTR	2	734943232	734943232		36915368	187268456	sp|P11498|PYC_HUMAN	ADEAYLIGR	2	15611680	15611680		ENNVDAVHPGYGFLSER	3	52604948	40575252	12029695	VVHSYEELEENYTR	3	43963120	34946176
30721B	5	MG132	Tm	MG132, Tm	9	1	53_ZTm_1	ZL-II-53_ZTm_1.raw	2022-10-16 01:41:44	1276293888	3724578560	AVID_CHICK	GEFTGTYITAVTATSNEIK	2	616851392	616851392		TQPTFGFTVNWK	2	888765696	888765696		SSVNDIGDDWK	2	1585284864	1379976320	205309024	VGINIFTR	2	838985152	838985152		39057485	228701516	sp|P11498|PYC_HUMAN	ADEAYLIGR	2	19348286	19348286		ENNVDAVHPGYGFLSER	3	72426856	60505352	11921493	VVHSYEELEENYTR	3	49101224	40021144
30721B	5	MG132	BFA	MG132, BFA	10	1	53_ZB_1	ZL-II-53_ZB_1.raw	2022-10-15 17:20:36	1347688960	6437273088	AVID_CHICK	GEFTGTYITAVTATSNEIK	2	1071850112	1071850112		TQPTFGFTVNWK	2	1309256192	1309256192		SSVNDIGDDWK	2	2962733568	2488977664	473755904	VGINIFTR	2	1567189120	1567189120		56706901	388707652	sp|P11498|PYC_HUMAN	ADEAYLIGR	2	19892496	19892496		ENNVDAVHPGYGFLSER	3	110422368	95410904	15011455	VVHSYEELEENYTR	3	77435480	63634224
30721B	5	MG132	DTT	MG132, DTT	11	1	53_ZD_1	ZL-II-53_ZD_1.raw	2022-10-15 19:26:19	303433632	1148460512	AVID_CHICK	GEFTGTYITAVTATSNEIK	2	232672096	232672096		TQPTFGFTVNWK	2	255502336	255502336		SSVNDIGDDWK	2	450665440	408055840	42609600	VGINIFTR	2	252230240	252230240		23950560	101118008	sp|P11498|PYC_HUMAN	ADEAYLIGR	2	1832622	1832622		ENNVDAVHPGYGFLSER	3	31405256	23990488	7414767	VVHSYEELEENYTR	3	19415908	13107862
30721B	5	MG132	CPA	MG132, CPA	13	1	53_ZC_1	ZL-II-53_ZC_1.raw	2022-10-16 05:51:16	1344972416	4699735360	AVID_CHICK	GEFTGTYITAVTATSNEIK	2	745551360	745551360		TQPTFGFTVNWK	2	1195871232	1195871232		SSVNDIGDDWK	2	2095392384	1788184960	307207456	VGINIFTR	2	970127808	970127808		33669792	222325020	sp|P11498|PYC_HUMAN	ADEAYLIGR	2	19426706	19426706		ENNVDAVHPGYGFLSER	3	68979696	58429104	10550588	VVHSYEELEENYTR	3	42925408	34056668
30721B	6	Veh.	Veh.	Veh., Veh.	1	1	54_VV+_	ZL-II-54_VV+_.raw	2022-10-18 01:20:53	1336400768	5035316672	AVID_CHICK	GEFTGTYITAVTATSNEIK	2	1035708992	1035708992		TQPTFGFTVNWK	2	1108428032	1108428032		SSVNDIGDDWK	2	2068975616	1748696448	320279264	VGINIFTR	2	1142483200	1142483200		39589232	260289896	sp|P11498|PYC_HUMAN	ADEAYLIGR	2	13792622	13792622		ENNVDAVHPGYGFLSER	3	77373304	65526244	11847059	VVHSYEELEENYTR	3	59150036	48124196
30721B	6	Veh.	ML A/B	Veh., ML A/B	2	1	54_VM+_	ZL-II-54_VM+_.raw	2022-10-18 03:26:40	854050240	4398138816	AVID_CHICK	GEFTGTYITAVTATSNEIK	2	800284224	800284224		TQPTFGFTVNWK	2	1029101056	1029101056		SSVNDIGDDWK	2	1691799680	1428799616	263000256	VGINIFTR	2	1139953920	1139953920		26976253	148653734	sp|P11498|PYC_HUMAN	ADEAYLIGR	2	6796499	6796499		ENNVDAVHPGYGFLSER	3	41574860	32972438	8602423	VVHSYEELEENYTR	3	29576426	22710112
30721B	6	Veh.	Tg	Veh., Tg	3	1	54_VTg+_	ZL-II-54_VTg+_.raw	2022-10-18 05:32:45	831204096	3487848512	AVID_CHICK	GEFTGTYITAVTATSNEIK	2	523310464	523310464		TQPTFGFTVNWK	2	994753216	994753216		SSVNDIGDDWK	2	1308588288	1088646528	219942000	VGINIFTR	2	881138304	881138304		32214150	176658222	sp|P11498|PYC_HUMAN	ADEAYLIGR	2	5197253	5197253		ENNVDAVHPGYGFLSER	3	49696896	39578168	10118727	VVHSYEELEENYTR	3	39236784	30068528
30721B	6	MG132	Veh.	MG132, Veh.	6	1	54_ZV+_	ZL-II-54_ZV+_.raw	2022-10-18 07:41:17	1014524096	3678289984	AVID_CHICK	GEFTGTYITAVTATSNEIK	2	588579072	588579072		TQPTFGFTVNWK	2	916615296	916615296		SSVNDIGDDWK	2	1535702784	1303572480	232130208	VGINIFTR	2	869523136	869523136		27610370	161788912	sp|P11498|PYC_HUMAN	ADEAYLIGR	2	8526922	8526922		ENNVDAVHPGYGFLSER	3	50386608	41174548	9212065	VVHSYEELEENYTR	3	34878868	27530692
30721B	6	MG132	ML A/B	MG132, ML A/B	7	1	54_ZM+_	ZL-II-54_ZM+_.raw	2022-10-18 09:49:08	930433856	3499592896	AVID_CHICK	GEFTGTYITAVTATSNEIK	2	603371776	603371776		TQPTFGFTVNWK	2	926204160	926204160		SSVNDIGDDWK	2	1340409856	1128844032	211565760	VGINIFTR	2	841172928	841172928		21441710	122259290	sp|P11498|PYC_HUMAN	ADEAYLIGR	2	6685089	6685089		ENNVDAVHPGYGFLSER	3	38865884	31596490	7269393	VVHSYEELEENYTR	3	23527746	18528182
30721B	6	MG132	Tg	MG132, Tg	8	1	54_ZTg+_	ZL-II-54_ZTg+_.raw	2022-10-18 11:55:45	813418560	2835162112	AVID_CHICK	GEFTGTYITAVTATSNEIK	2	458480896	458480896		TQPTFGFTVNWK	2	694605312	694605312		SSVNDIGDDWK	2	1181971712	1029408768	152562640	VGINIFTR	2	652667136	652667136		24809642	128299264	sp|P11498|PYC_HUMAN	ADEAYLIGR	2	10516710	10516710		ENNVDAVHPGYGFLSER	3	41902716	33702332	8200384	VVHSYEELEENYTR	3	26129846	20206810
30721B	7	Veh.	Veh.	Veh., Veh.	1	1	55_VV	ZL-II-55_VV+_1.raw	2022-10-19 23:30:02	756488320	4466223616	AVID_CHICK	GEFTGTYITAVTATSNEIK	2	917363328	917363328		TQPTFGFTVNWK	2	1053203200	1053203200		SSVNDIGDDWK	2	1652589312	1373367168	279221728	VGINIFTR	2	1122289920	1122289920		35870071	198480776	sp|P11498|PYC_HUMAN	ADEAYLIGR	2	9153270	9153270		ENNVDAVHPGYGFLSER	3	53295924	43041240	10254682	VVHSYEELEENYTR	3	35600436	27858212
30721B	7	Veh.	ML A/B	Veh., ML A/B	2	1	55_VM	ZL-II-55_VM+_1.raw	2022-10-20 03:40:32	563108480	4184698688	AVID_CHICK	GEFTGTYITAVTATSNEIK	2	877144448	877144448		TQPTFGFTVNWK	2	950903872	950903872		SSVNDIGDDWK	2	1555704960	1293883264	261821664	VGINIFTR	2	1062767104	1062767104		25635684	119502934	sp|P11498|PYC_HUMAN	ADEAYLIGR	2	5687922	5687922		ENNVDAVHPGYGFLSER	3	34791208	26964880	7826327	VVHSYEELEENYTR	3	21129100	15671096
30721B	7	Veh.	Tg	Veh., Tg	3	1	55_VTg	ZL-II-55_VTg+_1.raw	2022-10-20 07:50:26	624426368	3644567744	AVID_CHICK	GEFTGTYITAVTATSNEIK	2	644350976	644350976		TQPTFGFTVNWK	2	869263296	869263296		SSVNDIGDDWK	2	1430706176	1190457344	240248896	VGINIFTR	2	940496128	940496128		31682242	162219412	sp|P11498|PYC_HUMAN	ADEAYLIGR	2	6593916	6593916		ENNVDAVHPGYGFLSER	3	48713740	39053828	9659912	VVHSYEELEENYTR	3	34094472	26407860
30721B	7	MG132	Veh.	MG132, Veh.	6	1	55_ZV	ZL-II-55_ZV+_1.raw	2022-10-20 01:35:23	602293120	3352728192	AVID_CHICK	GEFTGTYITAVTATSNEIK	2	626689408	626689408		TQPTFGFTVNWK	2	827107136	827107136		SSVNDIGDDWK	2	1215755904	1012739008	203016752	VGINIFTR	2	886192640	886192640		22752240	106903414	sp|P11498|PYC_HUMAN	ADEAYLIGR	2	4493564	4493564		ENNVDAVHPGYGFLSER	3	31054410	24018900	7035511	VVHSYEELEENYTR	3	23154544	18158596
30721B	7	MG132	ML A/B	MG132, ML A/B	7	1	55_ZM	ZL-II-55_ZM+_1.raw	2022-10-20 05:45:21	747543424	4517549440	AVID_CHICK	GEFTGTYITAVTATSNEIK	2	802537664	802537664		TQPTFGFTVNWK	2	1054023232	1054023232		SSVNDIGDDWK	2	1782689920	1508490880	274199360	VGINIFTR	2	1152497664	1152497664		20342098	116468138	sp|P11498|PYC_HUMAN	ADEAYLIGR	2	7059009	7059009		ENNVDAVHPGYGFLSER	3	34408812	27804832	6603981	VVHSYEELEENYTR	3	22684412	17877712
30721B	7	MG132	Tg	MG132, Tg	8	1	55_ZTg	ZL-II-55_ZTg+_1.raw	2022-10-20 09:55:39	655686400	3205797216	AVID_CHICK	GEFTGTYITAVTATSNEIK	2	744913088	744913088		TQPTFGFTVNWK	2	867142784	867142784		SSVNDIGDDWK	2	1415841536	1163435392	252406112	VGINIFTR	2	430305952	430305952		24450415	129879352	sp|P11498|PYC_HUMAN	ADEAYLIGR	2	4157057	4157057		ENNVDAVHPGYGFLSER	3	39809260	31804760	8004501	VVHSYEELEENYTR	3	24334342	18541928
30721B	8	MG132	Veh.	MG132, Veh.	6	1	59_ZV_1	ZL-II-59_ZV_1.raw	2022-10-22 18:21:51	2287703296	4689993344	AVID_CHICK	GEFTGTYITAVTATSNEIK	2	711726464	711726464		TQPTFGFTVNWK	2	1170933248	1170933248		SSVNDIGDDWK	2	2078322688	1747183104	331139776	VGINIFTR	2	1060150528	1060150528		27217810	154609394	sp|P11498|PYC_HUMAN	ADEAYLIGR	2	6952148	6952148		ENNVDAVHPGYGFLSER	3	46142424	37488020	8654406	VVHSYEELEENYTR	3	29540836	23799886
30721B	8	MG132	DTT	MG132, DTT	11	1	59_ZD_1	ZL-II-59_ZD_1.raw	2022-10-22 20:26:29	254781200	1802104416	AVID_CHICK	GEFTGTYITAVTATSNEIK	2	291784896	291784896		TQPTFGFTVNWK	2	332971488	332971488		SSVNDIGDDWK	2	808862016	669301696	139560176	VGINIFTR	2	508046336	508046336		12505936	49692963	sp|P11498|PYC_HUMAN	ADEAYLIGR	2	395932	395932		ENNVDAVHPGYGFLSER	3	18015826	13478210	4537615	VVHSYEELEENYTR	3	6705250	4595085
sn03368b	9	MG132	Veh.	MG132, Veh.	6	2	64-ZV2_re_2uL	ZL-II-64-ZV2_re.raw	2023-01-28 14:14:34	3173342720	11594079360	AVID_CHICK	GEFTGTYITAVTATSNEIK	2	1468202752	1468202752		TQPTFGFTVNWK	2	1533305984	1533305984		SSVNDIGDDWK	2	5721018368	4195625216	1525393792	VGINIFTR	2	4396945408	4396945408		300117794	725042152	sp|P11498|PYC_HUMAN	ADEAYLIGR	2	67026608	67026608		ENNVDAVHPGYGFLSER	3	189280112	118174600	71105512	VVHSYEELEENYTR	3	187988400	125208008
sn03368b	9	MG132	Veh.	MG132, Veh.	6	3	64-ZV3_re_2uL	ZL-II-64-ZV3_re.raw	2023-01-28 18:34:14	2112999808	7155003008	AVID_CHICK	GEFTGTYITAVTATSNEIK	2	1037898240	1037898240		TQPTFGFTVNWK	2	1219255680	1219255680		SSVNDIGDDWK	2	3461069824	2428461056	1032608768	VGINIFTR	2	2469388032	2469388032		189062003	435444620	sp|P11498|PYC_HUMAN	ADEAYLIGR	2	31062044	31062044		ENNVDAVHPGYGFLSER	3	112260384	65887452	46372932	VVHSYEELEENYTR	3	107600496	66134648
sn03368b	9	MG132	Veh.	MG132, Veh.	6	1	64-ZV1_2uL	ZL-II-64-ZV1.raw	2023-01-28 22:57:50	1832986496	6144383488	AVID_CHICK	GEFTGTYITAVTATSNEIK	2	880252864	880252864		TQPTFGFTVNWK	2	1037299008	1037299008		SSVNDIGDDWK	2	2847064832	1947887104	899177728	VGINIFTR	2	2278944512	2278944512		198631555	498425320	sp|P11498|PYC_HUMAN	ADEAYLIGR	2	29131968	29131968		ENNVDAVHPGYGFLSER	3	134741680	86445112	48296548	VVHSYEELEENYTR	3	85649184	53872992
sn03368b	9	MG132	Veh.	MG132, Veh.	6	1	64-ZV1_230203173806	ZL-II-64-ZV1_230203173806.raw	2023-02-03 17:38:06	2631587072	8914182528	AVID_CHICK	GEFTGTYITAVTATSNEIK	2	3726963712	3726963712		TQPTFGFTVNWK	2	667791104	667791104		SSVNDIGDDWK	2	4143093760	2941094400	1201999744	VGINIFTR	2	1578333312	1578333312		348831694	563431344	sp|P11498|PYC_HUMAN	ADEAYLIGR	2	45301596	45301596		ENNVDAVHPGYGFLSER	3	192414176	130137992	62276164	VVHSYEELEENYTR	3	159303168	106694256
sn03368b	9	MG132	Veh.	MG132, Veh.	6	2	64-ZV2_4_230203234256	ZL-II-64-ZV2_4_230203234256.raw	2023-02-03 23:42:56	1791596032	3905988928	AVID_CHICK	GEFTGTYITAVTATSNEIK	2	744656896	744656896		TQPTFGFTVNWK	2	181138112	181138112		SSVNDIGDDWK	2	2415261952	1620083712	795178176	VGINIFTR	2	1360110208	1360110208		220208147	405015916	sp|P11498|PYC_HUMAN	ADEAYLIGR	2	19773124	19773124		ENNVDAVHPGYGFLSER	3	123453352	75486840	47966500	VVHSYEELEENYTR	3	78525248	47383092
sn03368b	9	MG132	Veh.	MG132, Veh.	6	3	64-ZV3_4_230204014518	ZL-II-64-ZV3_4_230204014518.raw	2023-02-04 01:45:18	1769448960	3533324992	AVID_CHICK	GEFTGTYITAVTATSNEIK	2	979193536	979193536		TQPTFGFTVNWK	2	471311616	471311616		SSVNDIGDDWK	2	1766728192	1105891328	660836800	VGINIFTR	2	976928512	976928512		256129134	335470764	sp|P11498|PYC_HUMAN	ADEAYLIGR	2	27805612	27805612		ENNVDAVHPGYGFLSER	3	90118832	52590212	37528620	VVHSYEELEENYTR	3	80538240	47465880
sn03368b	9	MG132	Veh.	MG132, Veh.	6	1	64-ZV1_4_230204055046	ZL-II-64-ZV1_4_230204055046.raw	2023-02-04 05:50:46	1494580224	4411338560	AVID_CHICK	GEFTGTYITAVTATSNEIK	2	733163392	733163392		TQPTFGFTVNWK	2	407286848	407286848		SSVNDIGDDWK	2	2854965248	1921973888	932991616	VGINIFTR	2	1348914432	1348914432		195515108	374541458	sp|P11498|PYC_HUMAN	ADEAYLIGR	2	25790108	25790108		ENNVDAVHPGYGFLSER	3	115670432	68355104	47315344	VVHSYEELEENYTR	3	86121984	53997756
sn03368b	9	MG132	Tm	MG132, Tm	9	1	64-ZTm_2uL	ZL-II-64-ZTm.raw	2023-01-29 01:11:28	2231558912	6975041920	AVID_CHICK	GEFTGTYITAVTATSNEIK	2	820879872	820879872		TQPTFGFTVNWK	2	1198038656	1198038656		SSVNDIGDDWK	2	3110627584	2165521664	945105600	VGINIFTR	2	2790601728	2790601728		158665470	382929320	sp|P11498|PYC_HUMAN	ADEAYLIGR	2	27035276	27035276		ENNVDAVHPGYGFLSER	3	111743632	70707792	41035836	VVHSYEELEENYTR	3	85074832	52898108
sn03368b	9	MG132	Tm	MG132, Tm	9	1	64-ZTm_230203193948	ZL-II-64-ZTm_230203193948.raw	2023-02-03 19:39:48	2495031552	6811660672	AVID_CHICK	GEFTGTYITAVTATSNEIK	2	2034707840	2034707840		TQPTFGFTVNWK	2	303882752	303882752		SSVNDIGDDWK	2	3244544768	2274149632	970395328	VGINIFTR	2	2198920448	2198920448		333172946	696371968	sp|P11498|PYC_HUMAN	ADEAYLIGR	2	28309928	28309928		ENNVDAVHPGYGFLSER	3	127861000	85980480	41880512	VVHSYEELEENYTR	3	65978056	37622216
sn03368b	9	MG132	BFA	MG132, BFA	10	1	64-ZB_2uL	ZL-II-64-ZB.raw	2023-01-28 20:43:52	1534104064	5813508032	AVID_CHICK	GEFTGTYITAVTATSNEIK	2	480997504	480997504		TQPTFGFTVNWK	2	671375424	671375424		SSVNDIGDDWK	2	3334107392	2265913088	1068194752	VGINIFTR	2	2395222016	2395222016		231983300	463626256	sp|P11498|PYC_HUMAN	ADEAYLIGR	2	33070008	33070008		ENNVDAVHPGYGFLSER	3	167090512	101372048	65718464	VVHSYEELEENYTR	3	109501376	67053080
sn03368b	9	MG132	BFA	MG132, BFA	10	1	64-ZB_230203153650	ZL-II-64-ZB_230203153650.raw	2023-02-03 15:36:50	2227247360	8544244160	AVID_CHICK	GEFTGTYITAVTATSNEIK	2	2539028992	2539028992		TQPTFGFTVNWK	2	574270272	574270272		SSVNDIGDDWK	2	4693516288	3386248192	1307268736	VGINIFTR	2	2044696704	2044696704		629052180	956314312	sp|P11498|PYC_HUMAN	ADEAYLIGR	2	68043312	68043312		ENNVDAVHPGYGFLSER	3	283701824	178383104	105318720	VVHSYEELEENYTR	3	187120736	110539624
sn03368b	9	MG132	BFA	MG132, BFA	10	1	64-ZB_4_230204034756	ZL-II-64-ZB_4_230204034756.raw	2023-02-04 03:47:56	985886592	3296335232	AVID_CHICK	GEFTGTYITAVTATSNEIK	2	516028032	516028032		TQPTFGFTVNWK	2	352267392	352267392		SSVNDIGDDWK	2	2039683200	1374777344	664906112	VGINIFTR	2	1053262464	1053262464		239734387	364646884	sp|P11498|PYC_HUMAN	ADEAYLIGR	2	20091038	20091038		ENNVDAVHPGYGFLSER	3	91895568	56890224	35005352	VVHSYEELEENYTR	3	59781896	33158584
sn03368b	9	MG132	DTT	MG132, DTT	11	1	64-ZDTT_2uL	ZL-II-64-ZDTT.raw	2023-01-29 03:28:00	1755544192	8686632448	AVID_CHICK	GEFTGTYITAVTATSNEIK	2	1118514304	1118514304		TQPTFGFTVNWK	2	1625059200	1625059200		SSVNDIGDDWK	2	3138546432	2191758592	946787968	VGINIFTR	2	3751300352	3751300352		268288463	600574744	sp|P11498|PYC_HUMAN	ADEAYLIGR	2	40010784	40010784		ENNVDAVHPGYGFLSER	3	146165840	89304592	56861248	VVHSYEELEENYTR	3	123743256	76668144
sn03368b	9	MG132	DTT	MG132, DTT	11	1	64-ZDTT_230203214104	ZL-II-64-ZDTT_230203214104.raw	2023-02-03 21:41:04	1579335296	5097185088	AVID_CHICK	GEFTGTYITAVTATSNEIK	2	1028627136	1028627136		TQPTFGFTVNWK	2	507211648	507211648		SSVNDIGDDWK	2	3212902400	2145325952	1067576384	VGINIFTR	2	1416020352	1416020352		326765721	583797592	sp|P11498|PYC_HUMAN	ADEAYLIGR	2	38113864	38113864		ENNVDAVHPGYGFLSER	3	167274144	100017440	67256720	VVHSYEELEENYTR	3	117818632	73447048
sn03368b	10	MG132	Veh.	MG132, Veh.	6	1	65-ZV1_4uL	ZL-II-64-ZB_4.raw	2023-01-30 14:10:25	5173983232	16979396096	AVID_CHICK	GEFTGTYITAVTATSNEIK	2	1668262912	1668262912		TQPTFGFTVNWK	2	1613854208	1613854208		SSVNDIGDDWK	2	8675835904	6313868800	2361966848	VGINIFTR	2	7383410176	7383410176		496244336	942237112	sp|P11498|PYC_HUMAN	ADEAYLIGR	2	87268664	87268664		ENNVDAVHPGYGFLSER	3	331773952	196039168	135734752	VVHSYEELEENYTR	3	212441440	129613752
sn03368b	10	MG132	Veh.	MG132, Veh.	6	2	65-ZV2_4uL	ZL-II-64-ZTm_4.raw	2023-01-31 19:03:03	5966101504	20766787328	AVID_CHICK	GEFTGTYITAVTATSNEIK	2	2183812864	2183812864		TQPTFGFTVNWK	2	2077954560	2077954560		SSVNDIGDDWK	2	10893143040	8105709056	2787432448	VGINIFTR	2	8399310848	8399310848		657280890	1283908536	sp|P11498|PYC_HUMAN	ADEAYLIGR	2	75314632	75314632		ENNVDAVHPGYGFLSER	3	374985280	237769648	137215616	VVHSYEELEENYTR	3	266914016	165616752
sn03368b	10	MG132	Veh.	MG132, Veh.	6	1	65-ZV1	ZL-II-65-ZV1.raw	2023-02-04 18:31:14	2236917248	5901268096	AVID_CHICK	GEFTGTYITAVTATSNEIK	2	860647744	860647744		TQPTFGFTVNWK	2	726142400	726142400		SSVNDIGDDWK	2	4467282432	2933410560	1533871616	VGINIFTR	2	1381067392	1381067392		291741490	408584080	sp|P11498|PYC_HUMAN	ADEAYLIGR	2	39486260	39486260		ENNVDAVHPGYGFLSER	3	126535776	77950824	48584968	VVHSYEELEENYTR	3	119766392	75322928
sn03368b	10	MG132	Veh.	MG132, Veh.	6	3	65-ZV3	ZL-II-65-ZV3.raw	2023-02-04 20:34:14	1804452096	4726966064	AVID_CHICK	GEFTGTYITAVTATSNEIK	2	1554446336	1554446336		TQPTFGFTVNWK	2	189777456	189777456		SSVNDIGDDWK	2	2650089472	1675272064	974817536	VGINIFTR	2	1307470208	1307470208		219850068	304425724	sp|P11498|PYC_HUMAN	ADEAYLIGR	2	33592060	33592060		ENNVDAVHPGYGFLSER	3	111254824	67768704	43486112	VVHSYEELEENYTR	3	91925328	53001392
sn03368b	10	MG132	Veh.	MG132, Veh.	6	2	65-ZV2	ZL-II-65-ZV2.raw	2023-02-04 22:36:54	1944617344	7245297728	AVID_CHICK	GEFTGTYITAVTATSNEIK	2	2838709760	2838709760		TQPTFGFTVNWK	2	409321024	409321024		SSVNDIGDDWK	2	4019597824	2533539840	1486057472	VGINIFTR	2	1463727104	1463727104		200482202	633953412	sp|P11498|PYC_HUMAN	ADEAYLIGR	2	37052844	37052844		ENNVDAVHPGYGFLSER	3	80117024	38879828	41237192	VVHSYEELEENYTR	3	92837072	58236588
sn03368b	10	MG132	Tm	MG132, Tm	9	1	65-ZTm_4uL	ZL-II-64-ZV2_4.raw	2023-01-29 08:02:02	4853677056	19013222400	AVID_CHICK	GEFTGTYITAVTATSNEIK	2	2682814976	2682814976		TQPTFGFTVNWK	2	2652616704	2652616704		SSVNDIGDDWK	2	10070842368	7373828096	2697014784	VGINIFTR	2	6303962624	6303962624		580001116	1203581024	sp|P11498|PYC_HUMAN	ADEAYLIGR	2	101701296	101701296		ENNVDAVHPGYGFLSER	3	396196928	246172864	150024096	VVHSYEELEENYTR	3	263189552	165854016
sn03368b	10	MG132	Tm	MG132, Tm	9	1	65-ZTm_4uL_2	ZL-II-65-ZTm.raw	2023-02-04 12:23:24	2966839808	8740752384	AVID_CHICK	GEFTGTYITAVTATSNEIK	2	1434949504	1434949504		TQPTFGFTVNWK	2	744704896	744704896		SSVNDIGDDWK	2	5737822720	4049532160	1688290176	VGINIFTR	2	2511565824	2511565824		338864010	575840284	sp|P11498|PYC_HUMAN	ADEAYLIGR	2	44246512	44246512		ENNVDAVHPGYGFLSER	3	182900144	109677864	73222264	VVHSYEELEENYTR	3	157896592	98944616
sn03368b	10	MG132	BFA	MG132, BFA	10	1	65-ZB	ZL-II-65-ZB.raw	2023-02-04 16:28:52	1412385792	5429656256	AVID_CHICK	GEFTGTYITAVTATSNEIK	2	2723716352	2723716352		TQPTFGFTVNWK	2	649526464	649526464		SSVNDIGDDWK	2	1320348032	935835520	384512576	VGINIFTR	2	1120577920	1120577920		117810923	215498408	sp|P11498|PYC_HUMAN	ADEAYLIGR	2	6245530	6245530		ENNVDAVHPGYGFLSER	3	45400400	25487666	19912734	VVHSYEELEENYTR	3	29228392	18539446
sn03368b	10	MG132	DTT	MG132, DTT	11	1	65-ZDTT_4uL	ZL-II-65-ZDTT.raw	2023-02-04 14:26:06	1675937920	4796055872	AVID_CHICK	GEFTGTYITAVTATSNEIK	2	1345170560	1345170560		TQPTFGFTVNWK	2	1071986752	1071986752		SSVNDIGDDWK	2	1345150976	1026210048	318941088	VGINIFTR	2	1352688512	1352688512		319631419	451091672	sp|P11498|PYC_HUMAN	ADEAYLIGR	2	12229075	12229075		ENNVDAVHPGYGFLSER	3	99000368	56310776	42689608	VVHSYEELEENYTR	3	16764639	12481896
[truncated: 155 more columns]

## Sheet: Statistics
		Fold change of AADDTWEPFASGK2+ peak areas to Veh., with MG132
EXP No.	Drug Combo	Raw	TIC	PC	cytAPEX	ACT	TUBA	GAPDH
1	Veh., Veh.	0.451251	0.504023	0.440841	0.579829	0.33535	0.356217	0.284432
2	Veh., Veh.	0.380608	0.412362	0.338094	0.513897	0.265587	0.337229	0.158185
4	Veh., Veh.	0.483444	0.487031	0.406143	0.688587	0.324205	0.616823	0.337634
6	Veh., Veh.	0.259132	0.196719	0.180724	0.212863	0.119525	0.145062	0.130569
7	Veh., Veh.	0.264649	0.210706	0.167866	0.29121	0.128997	0.172863	0.120567
4	Veh., ML A/B	3.44056	5.37809	5.358	4.17472	4.01207	3.07609	2.23528
6	Veh., ML A/B	2.29653	2.72804	2.35051	2.59839	1.44409	1.65098	1.10815
7	Veh., ML A/B	3.41347	3.651	3.02953	4.2412	1.68531	2.34896	0.968326
1	Veh., Tg	0.669138	0.852868	0.436039	1.15012	0.717965	0.983842	0.740379
2	Veh., Tg	0.713911	0.86096	0.452611	1.10415	0.696032	0.898975	0.537417
4	Veh., Tg	0.773171	0.788065	0.687592	0.661863	0.75564	0.708345	0.65645
6	Veh., Tg	0.366524	0.44736	0.314144	0.48278	0.288696	0.313382	0.277854
7	Veh., Tg	0.60982	0.588205	0.437936	0.697128	0.404951	0.460986	0.388004
1	Veh., Dil.	0.444173	0.461605	0.405492	0.5396	0.290979	0.422079	0.183741
2	Veh., Dil.	0.335431	0.38185	0.340028	0.468195	0.237078	0.339412	0.0987262
1	Veh., CPA	1.19387	1.21751	1.09126	1.10959	0.858185	1.12425	0.570556
2	Veh., CPA	0.84495	1.05097	0.780216	1.20274	0.811938	1.04576	0.651201
1	MG132, Veh.	1	1	1	1	1	1	1
2	MG132, Veh.	1	1	1	1	1	1	1
3	MG132, Veh.	1	1	1	1	1	1	1
4	MG132, Veh.	1	1	1	1	1	1	1
5	MG132, Veh.	1	1	1	1	1	1	1
6	MG132, Veh.	1	1	1	1	1	1	1
7	MG132, Veh.	1	1	1	1	1	1	1
8	MG132, Veh.	1	1	1	1	1	1	1
9	MG132, Veh.	1	1	1	1	1	1	1
10	MG132, Veh.	1	1	1	1	1	1	1
3	MG132, ML A/B	9.03157	7.75193	10.9254	4.57453	6.00313	6.43696	5.64369
4	MG132, ML A/B	4.76596	6.94655	10.7726	4.33396	5.94172	5.29858	4.99836
5	MG132, ML A/B	4.48819	4.60664	4.8788	4.14815	5.10449	4.16727	5.35415
6	MG132, ML A/B	6.12858	6.68246	7.89173	4.72742	5.05089	4.74788	3.58331
7	MG132, ML A/B	13.9293	11.2228	15.5796	6.72276	8.2377	8.58555	5.61601
1	MG132, Tg	2.16358	2.4272	2.08838	2.15327	2.14298	2.36222	1.6995
1	MG132, Tg	2.16358	2.4272	2.08838	2.15327	2.14298	2.36222	1.6995
2	MG132, Tg	1.79181	2.26787	1.71087	2.49803	2.10436	2.4911	1.53212
3	MG132, Tg	3.75977	2.98425	3.66139	2.30745	2.84411	2.85923	2.68685
4	MG132, Tg	2.81327	2.8982	3.5033	2.10431	2.89283	2.70339	2.27895
5	MG132, Tg	2.06044	2.75145	2.01345	2.60286	3.01989	2.59036	2.51336
6	MG132, Tg	2.30008	2.86875	2.55974	3.01287	2.47184	2.57431	1.58006
7	MG132, Tg	4.21021	3.86736	3.91779	3.28528	2.67058	2.935	2.07427
3	MG132, Tm	0.727931	0.723398	0.728174	0.830035	0.74201	0.785342	0.952177
5	MG132, Tm	0.883622	0.88231	0.816115	0.959638	1.04605	0.983674	1.11928
9	MG132, Tm	1.30179	1.15623	1.51206	1.24426	1.12167	1.28689	1.31461
10	MG132, Tm	0.920025	0.861903	0.81473	0.926217	0.690185	0.725245	0.712035
3	MG132, BFA	1.38222	1.55939	1.30131	1.62428	1.47682	1.66255	1.14868
5	MG132, BFA	1.55948	1.47467	0.992049	1.90739	1.6118	1.8207	1.38683
9	MG132, BFA	1.05296	1.39751	0.757368	2.52147	1.41194	1.86397	1.15414
10	MG132, BFA	0.46143	1.15823	1.52842	2.02567	3.02848	0.629468	2.14323
3	MG132, DTT	0.0849903	0.1344	0.0727205	0.371217	0.20596	0.184319	0.641474
5	MG132, DTT	0.029979	0.125909	0.0451533	0.292623	0.206732	0.122635	0.342368
8	MG132, DTT	0.0596697	0.53578	0.129865	0.730288	1.35414	0.31237	0.614092
9	MG132, DTT	0.30298	0.379403	0.243687	0.805468	0.600471	0.528072	0.36485
10	MG132, DTT	0.190665	0.403325	0.232779	0.773294	0.502283	0.318946	1.00451
1	MG132, Dil.	1.00408	1.1736	0.974414	1.17522	0.912323	1.16884	0.446732
2	MG132, Dil.	0.813265	0.892525	0.808996	0.955434	0.792647	1.10297	0.280742
1	MG132, CPA	2.43209	2.70488	2.58692	2.48715	2.2626	2.884	1.64342
2	MG132, CPA	2.98509	3.60718	3.21613	3.35355	2.83958	3.87122	1.34861
3	MG132, CPA	4.1299	3.79407	3.99931	3.11095	3.62784	3.60518	3.427
5	MG132, CPA	3.03795	2.87854	3.25484	2.85368	3.43977	2.93184	3.7382
		average FC
		Raw	TIC	PC	cytAPEX	ACT	TUBA	GAPDH
	Veh., Veh.	0.367817	0.362168	0.306734	0.457277	0.234733	0.325639	0.206277
	Veh., ML A/B	3.05019	3.91905	3.57935	3.67143	2.38049	2.35867	1.43725
	Veh., Tg	0.626513	0.707492	0.465664	0.819208	0.572657	0.673106	0.520021
	Veh., Dil.	0.389802	0.421727	0.37276	0.503898	0.264029	0.380746	0.141234
	Veh., CPA	1.01941	1.13424	0.935739	1.15617	0.835062	1.085	0.610878
	MG132, Veh.	1	1	1	1	1	1	1
	MG132, ML A/B	7.66871	7.44207	10.0096	4.90136	6.06759	5.84725	5.0391
	MG132, Tg	2.65784	2.81153	2.69291	2.51467	2.5362	2.60973	2.00808
	MG132, Tm	0.958343	0.905959	0.967769	0.990038	0.899979	0.945288	1.02453
	MG132, BFA	1.11402	1.39745	1.14479	2.0197	1.88226	1.49417	1.45822
	MG132, DTT	0.133657	0.315763	0.144841	0.594578	0.573918	0.293268	0.593458
	MG132, Dil.	0.908671	1.03306	0.891705	1.06532	0.852485	1.1359	0.363737
	MG132, CPA	3.14626	3.24617	3.2643	2.95133	3.04245	3.32306	2.53931
		s.e.m.
		Raw	TIC	PC	cytAPEX	ACT	TUBA	GAPDH
	Veh., Veh.	0.0463413	0.0665384	0.0565744	0.0891756	0.0466552	0.0842039	0.044019
	Veh., ML A/B	0.37691	0.776654	0.91067	0.536867	0.818757	0.411423	0.401049
	Veh., Tg	0.0702982	0.081571	0.0608389	0.131061	0.0944928	0.127124	0.084719
	Veh., Dil.	0.0543709	0.0398777	0.0327323	0.0357023	0.0269507	0.0413336	0.0425075
	Veh., CPA	0.174457	0.0832685	0.155523	0.0465793	0.0231236	0.0392471	0.0403224
	MG132, Veh.	0	2.34056e-17	3.31005e-17	1.17028e-17	3.31005e-17	3.31005e-17	3.51083e-17
	MG132, ML A/B	1.76019	1.07824	1.77843	0.466038	0.578387	0.780322	0.382007
	MG132, Tg	0.309716	0.176777	0.306761	0.153685	0.131873	0.0750055	0.157773
	MG132, Tm	0.121827	0.090583	0.182592	0.0890819	0.107801	0.126547	0.127806
	MG132, BFA	0.241518	0.0863204	0.169582	0.187256	0.384335	0.291466	0.234984
	MG132, DTT	0.0502553	0.0803311	0.0405383	0.108604	0.210334	0.0696931	0.119792
	MG132, Dil.	0.0954062	0.140536	0.082709	0.109891	0.0598381	0.0329365	0.0829946
	MG132, CPA	0.355351	0.267499	0.28889	0.185352	0.309552	0.24595	0.608668
		un-adjusted p-value
		Raw	TIC	PC	cytAPEX	ACT	TUBA	GAPDH
	MG132, ML A/B	0.0192917	0.00394326	0.00715013	0.00111364	0.000935439	0.00341764	0.000452721
	MG132, Tg	0.00106101	1.82044e-05	0.000888806	2.35439e-05	7.7581e-06	1.20163e-07	0.000371
	MG132, Tm	0.754951	0.375518	0.871131	0.91802	0.421933	0.694685	0.860076
	MG132, BFA	0.669062	0.019263	0.455977	0.0121617	0.105418	0.188558	0.146273
	MG132, DTT	6.64413e-05	0.00104225	2.98501e-05	0.0202437	0.112758	0.000532413	0.0274353
	MG132, CPA	0.00910158	0.00354296	0.00432498	0.00183036	0.0070864	0.00251522	0.0855007
		Significance (Bonferroni Correction, 6 comparisons)
		Raw	TIC	PC	cytAPEX	ACT	TUBA	GAPDH
	MG132, ML A/B	ns	*	*	**	**	*	**
	MG132, Tg	**	***	**	***	****	****	**
	MG132, Tm	ns	ns	ns	ns	ns	ns	ns
	MG132, BFA	ns	ns	ns	ns	ns	ns	ns
	MG132, DTT	***	**	***	ns	ns	**	ns
	MG132, CPA	ns	*	*	*	*	*	ns

## Sheet: Sheet7
Instrument Serial Number	EXP No.	MG132	Drug	Combo	CODE	Bio rep/exp	Sample Name	File Name	Acquired Time	Total Ion Current Area	AVID ΣMS1	Protein Name	Peptide Sequence	Precursor Charge	Total Area	Total Area MS1	Total Area Fragment	Peptide Sequence	Precursor Charge	Total Area	Total Area MS1	Total Area Fragment	Peptide Sequence	Precursor Charge	Total Area	Total Area MS1	Total Area Fragment	Peptide Sequence	Precursor Charge	Total Area	Total Area MS1	Total Area Fragment	PC MS2	PC MS1	Protein Name	Peptide Sequence	Precursor Charge	Total Area	Total Area MS1	Total Area Fragment	Peptide Sequence	Precursor Charge	Total Area	Total Area MS1	Total Area Fragment	Peptide Sequence	Precursor Charge	Total Area	Total Area MS1
30721B	1	Veh.	Veh.	Veh., Veh.	1	1	37-1_VV_AP_1	ZL-II-37-1_VV_AP_1.raw	2022-05-19 05:43:39	2673875968	9286533248	AVID_CHICK	GEFTGTYITAVTATSNEIK	2	1856305536	1823807232	32498210	TQPTFGFTVNWK	2	1777034880	1777034880		SSVNDIGDDWK	2	3340199936	3340199936		VGINIFTR	2	2345491200	2345491200		81898809	470555280	sp|P11498|PYC_HUMAN	ADEAYLIGR	2	26849872	24610822	2239049	ENNVDAVHPGYGFLSER	3	113591656	94545368	19046284	VVHSYEELEENYTR	3	81369344	81369344
30721B	1	Veh.	Veh.	Veh., Veh.	1	1	37-1_VV_AP_2	ZL-II-37-1_VV_AP_2.raw	2022-05-19 23:18:43	3123917568	9151696832	AVID_CHICK	GEFTGTYITAVTATSNEIK	2	2382719232	2346876160	35843500	TQPTFGFTVNWK	2	456952256	456952256		SSVNDIGDDWK	2	3626565376	3626565376		VGINIFTR	2	2721303040	2721303040		97131445	602114176	sp|P11498|PYC_HUMAN	ADEAYLIGR	2	31278262	28572436	2705825	ENNVDAVHPGYGFLSER	3	145956768	124625688	21331084	VVHSYEELEENYTR	3	85748440	85748440
30721B	1	Veh.	Veh.	Veh., Veh.	1	1	37-1_VV_AP_3	ZL-II-37-1_VV_AP_3.raw	2022-05-20 20:31:38	2549616896	9323961088	AVID_CHICK	GEFTGTYITAVTATSNEIK	2	2118175232	2074615808	43559740	TQPTFGFTVNWK	2	1544046592	1544046592		SSVNDIGDDWK	2	3473294336	3473294336		VGINIFTR	2	2232004352	2232004352		85948913	476990720	sp|P11498|PYC_HUMAN	ADEAYLIGR	2	26109194	23427922	2681273	ENNVDAVHPGYGFLSER	3	110714608	90443920	20270698	VVHSYEELEENYTR	3	87444664	87444664
30721B	1	Veh.	Tg	Veh., Tg	3	1	37-1_VT_AP_1	ZL-II-37-1_VT_AP_1.raw	2022-05-18 20:16:21	2379801344	7666625536	AVID_CHICK	GEFTGTYITAVTATSNEIK	2	1176854016	1151752192	25101942	TQPTFGFTVNWK	2	191895040	191895040		SSVNDIGDDWK	2	3815415040	3815415040		VGINIFTR	2	2507563264	2507563264		125331420	698785296	sp|P11498|PYC_HUMAN	ADEAYLIGR	2	45962504	41143888	4818619	ENNVDAVHPGYGFLSER	3	166695760	136180352	30515422	VVHSYEELEENYTR	3	139004064	139004064
30721B	1	Veh.	Tg	Veh., Tg	3	1	37-1_VT_AP_2	ZL-II-37-1_VT_AP_2.raw	2022-05-20 03:05:47	2527056384	9536409344	AVID_CHICK	GEFTGTYITAVTATSNEIK	2	2053366016	2023953920	29411990	TQPTFGFTVNWK	2	1474280192	1474280192		SSVNDIGDDWK	2	3264919808	3264919808		VGINIFTR	2	2773255424	2773255424		137723240	830740960	sp|P11498|PYC_HUMAN	ADEAYLIGR	2	50248108	45185460	5062647	ENNVDAVHPGYGFLSER	3	197100096	164074432	33025672	VVHSYEELEENYTR	3	143257472	143257472
30721B	1	Veh.	Tg	Veh., Tg	3	1	37-1_VT_AP_3	ZL-II-37-1_VT_AP_3.raw	2022-05-21 00:18:02	2402683648	8768529664	AVID_CHICK	GEFTGTYITAVTATSNEIK	2	1940302592	1905963136	34339804	TQPTFGFTVNWK	2	1275851136	1275851136		SSVNDIGDDWK	2	3070700032	3070700032		VGINIFTR	2	2516015360	2516015360		135291450	754906320	sp|P11498|PYC_HUMAN	ADEAYLIGR	2	47470240	42524172	4946069	ENNVDAVHPGYGFLSER	3	187261776	154044768	33216996	VVHSYEELEENYTR	3	133021288	133021288
30721B	1	Veh.	Dil.	Veh., Dil.	4	1	37-1_VD_AP_1	ZL-II-37-1_VD_AP_1.raw	2022-05-19 03:50:06	3078513152	9620752768	AVID_CHICK	GEFTGTYITAVTATSNEIK	2	1791067520	1760902528	30165036	TQPTFGFTVNWK	2	1391507456	1391507456		SSVNDIGDDWK	2	3745447424	3745447424		VGINIFTR	2	2722895360	2722895360		90724874	551560000	sp|P11498|PYC_HUMAN	ADEAYLIGR	2	29723438	27854198	1869240	ENNVDAVHPGYGFLSER	3	141768160	118660928	23107260	VVHSYEELEENYTR	3	89341984	89341984
30721B	1	Veh.	Dil.	Veh., Dil.	4	1	37-1_VD_AP_2	ZL-II-37-1_VD_AP_2.raw	2022-05-19 13:17:45	3295046912	9758563968	AVID_CHICK	GEFTGTYITAVTATSNEIK	2	2059094144	2023251456	35842720	TQPTFGFTVNWK	2	1538643840	1538643840		SSVNDIGDDWK	2	3471207936	3471207936		VGINIFTR	2	2725460736	2725460736		100091963	581443272	sp|P11498|PYC_HUMAN	ADEAYLIGR	2	32183978	28935422	3248556	ENNVDAVHPGYGFLSER	3	148388000	124293648	24094340	VVHSYEELEENYTR	3	104008448	104008448
30721B	1	Veh.	Dil.	Veh., Dil.	4	1	37-1_VD_AP_2_220520084643	ZL-II-37-1_VD_AP_2_220520084643.raw	2022-05-20 08:46:43	2709415424	8613607808	AVID_CHICK	GEFTGTYITAVTATSNEIK	2	1812001792	1780625792	31376068	TQPTFGFTVNWK	2	1344382976	1344382976		SSVNDIGDDWK	2	3118175744	3118175744		VGINIFTR	2	2370423296	2370423296		90791676	486836888	sp|P11498|PYC_HUMAN	ADEAYLIGR	2	24952558	22220422	2732137	ENNVDAVHPGYGFLSER	3	128027680	105841576	22186104	VVHSYEELEENYTR	3	90066152	90066152
30721B	1	Veh.	Dil.	Veh., Dil.	4	1	37-1_VD_AP_3	ZL-II-37-1_VD_AP_3.raw	2022-05-20 18:38:06	2845103616	9574836608	AVID_CHICK	GEFTGTYITAVTATSNEIK	2	1860187904	1827915648	32272160	TQPTFGFTVNWK	2	1458768384	1458768384		SSVNDIGDDWK	2	3708171264	3708171264		VGINIFTR	2	2579981312	2579981312		96030046	539332696	sp|P11498|PYC_HUMAN	ADEAYLIGR	2	39607644	36644744	2962900	ENNVDAVHPGYGFLSER	3	139874064	115251264	24622808	VVHSYEELEENYTR	3	98945896	98945896
30721B	1	Veh.	CPA	Veh., CPA	5	1	37-1_VC_AP_1	ZL-II-37-1_VC_AP_1.raw	2022-05-18 22:09:52	3107672832	8791069568	AVID_CHICK	GEFTGTYITAVTATSNEIK	2	1966700160	1934940032	31760180	TQPTFGFTVNWK	2	1453856768	1453856768		SSVNDIGDDWK	2	2972270592	2972270592		VGINIFTR	2	2430002176	2430002176		91308061	554104432	sp|P11498|PYC_HUMAN	ADEAYLIGR	2	33771316	31509696	2261619	ENNVDAVHPGYGFLSER	3	123155576	103285200	19870386	VVHSYEELEENYTR	3	92659368	92659368
30721B	1	Veh.	CPA	Veh., CPA	5	1	37-1_VC_AP_2	ZL-II-37-1_VC_AP_2.raw	2022-05-19 15:11:19	3434167552	9547499904	AVID_CHICK	GEFTGTYITAVTATSNEIK	2	2148808960	2114436480	34372424	TQPTFGFTVNWK	2	1572330752	1572330752		SSVNDIGDDWK	2	3211404032	3211404032		VGINIFTR	2	2649328640	2649328640		98654359	587073984	sp|P11498|PYC_HUMAN	ADEAYLIGR	2	35774188	32295412	3478779	ENNVDAVHPGYGFLSER	3	114070680	93424360	20646318	VVHSYEELEENYTR	3	98456168	98456168
30721B	1	Veh.	CPA	Veh., CPA	5	1	37-1_VC_AP_2_220520104009	ZL-II-37-1_VC_AP_2_220520104009.raw	2022-05-20 10:40:09	2798862592	8270203904	AVID_CHICK	GEFTGTYITAVTATSNEIK	2	1855058048	1821549184	33508992	TQPTFGFTVNWK	2	1493092992	1493092992		SSVNDIGDDWK	2	2857319680	2857319680		VGINIFTR	2	2098242048	2098242048		89526069	495035976	sp|P11498|PYC_HUMAN	ADEAYLIGR	2	29160652	26248870	2911782	ENNVDAVHPGYGFLSER	3	111025904	90262208	20763694	VVHSYEELEENYTR	3	86058480	86058480
30721B	1	Veh.	CPA	Veh., CPA	5	1	37-1_VC_AP_3	ZL-II-37-1_VC_AP_3.raw	2022-05-20 16:44:32	2881528576	7144558592	AVID_CHICK	GEFTGTYITAVTATSNEIK	2	1637298304	1606026752	31271182	TQPTFGFTVNWK	2	1170331136	1170331136		SSVNDIGDDWK	2	3110399232	3110399232		VGINIFTR	2	1257801472	1257801472		98734898	539504456	sp|P11498|PYC_HUMAN	ADEAYLIGR	2	35093932	31833070	3260862	ENNVDAVHPGYGFLSER	3	128702992	104449008	24253984	VVHSYEELEENYTR	3	98453904	98453904
30721B	1	MG132	Veh.	MG132, Veh.	6	1	37-1_ZV_AP_1	ZL-II-37-1_ZV_AP_1.raw	2022-05-19 01:56:36	3087542016	8144646656	AVID_CHICK	GEFTGTYITAVTATSNEIK	2	1710194432	1680822912	29371430	TQPTFGFTVNWK	2	826827136	826827136		SSVNDIGDDWK	2	3264785408	3264785408		VGINIFTR	2	2372211200	2372211200		78922781	474101168	sp|P11498|PYC_HUMAN	ADEAYLIGR	2	29780778	27499992	2280785	ENNVDAVHPGYGFLSER	3	99272576	81564560	17708010	VVHSYEELEENYTR	3	87029200	87029200
30721B	1	MG132	Veh.	MG132, Veh.	6	1	37-1_ZV_AP_2	ZL-II-37-1_ZV_AP_2.raw	2022-05-20 01:12:17	3272550656	9243957120	AVID_CHICK	GEFTGTYITAVTATSNEIK	2	1962930816	1930113920	32816862	TQPTFGFTVNWK	2	1410141184	1410141184		SSVNDIGDDWK	2	3240900096	3240900096		VGINIFTR	2	2662801920	2662801920		91405903	534105728	sp|P11498|PYC_HUMAN	ADEAYLIGR	2	33526788	30597166	2929620	ENNVDAVHPGYGFLSER	3	128284416	107073072	21211338	VVHSYEELEENYTR	3	92130544	92130544
30721B	1	MG132	Veh.	MG132, Veh.	6	1	37-1_ZV_AP_3	ZL-II-37-1_ZV_AP_3.raw	2022-05-21 04:04:30	2950904832	7611581376	AVID_CHICK	GEFTGTYITAVTATSNEIK	2	1764502144	1734081024	30421282	TQPTFGFTVNWK	2	681235648	681235648		SSVNDIGDDWK	2	2975816960	2975816960		VGINIFTR	2	2220447744	2220447744		89195201	476366480	sp|P11498|PYC_HUMAN	ADEAYLIGR	2	26675142	24163570	2511572	ENNVDAVHPGYGFLSER	3	108520672	87451976	21068686	VVHSYEELEENYTR	3	80677960	80677960
30721B	1	MG132	Tg	MG132, Tg	8	1	37-1_ZT_AP_1	ZL-II-37-1_ZT_AP_1.raw	2022-05-19 00:03:18	2681447424	7786261280	AVID_CHICK	GEFTGTYITAVTATSNEIK	2	1507130496	1478094592	29035608	TQPTFGFTVNWK	2	506667808	506667808		SSVNDIGDDWK	2	3177678848	3177678848		VGINIFTR	2	2623820032	2623820032		83037339	459817808	sp|P11498|PYC_HUMAN	ADEAYLIGR	2	27430174	24945564	2484611	ENNVDAVHPGYGFLSER	3	114210200	93986384	20223810	VVHSYEELEENYTR	3	82349656	82349656
30721B	1	MG132	Tg	MG132, Tg	8	1	37-1_ZT_AP_2	ZL-II-37-1_ZT_AP_2.raw	2022-05-19 21:25:23	2965623040	8210586848	AVID_CHICK	GEFTGTYITAVTATSNEIK	2	1708874368	1675939456	32934620	TQPTFGFTVNWK	2	536795232	536795232		SSVNDIGDDWK	2	3374815232	3374815232		VGINIFTR	2	2623036928	2623036928		93626324	533395872	sp|P11498|PYC_HUMAN	ADEAYLIGR	2	30868168	27788178	3079988	ENNVDAVHPGYGFLSER	3	120347800	98961936	21385866	VVHSYEELEENYTR	3	106082872	106082872
30721B	1	MG132	Tg	MG132, Tg	8	1	37-1_ZT_AP_3	ZL-II-37-1_ZT_AP_3.raw	2022-05-21 05:57:38	2660844288	7228694592	AVID_CHICK	GEFTGTYITAVTATSNEIK	2	1888017408	1853944832	34072508	TQPTFGFTVNWK	2	436333888	436333888		SSVNDIGDDWK	2	2769232384	2769232384		VGINIFTR	2	2169183488	2169183488		91766309	495115128	sp|P11498|PYC_HUMAN	ADEAYLIGR	2	26109194	23377828	2731366	ENNVDAVHPGYGFLSER	3	123404736	100795384	22609360	VVHSYEELEENYTR	3	94603120	94603120
30721B	1	MG132	Dil.	MG132, Dil.	12	1	37-1_ZD_AP_1	ZL-II-37-1_ZD_AP_1.raw	2022-05-19 09:30:53	2833155072	8385526976	AVID_CHICK	GEFTGTYITAVTATSNEIK	2	2002561024	1967863296	34697688	TQPTFGFTVNWK	2	585441472	585441472		SSVNDIGDDWK	2	3446594048	3446594048		VGINIFTR	2	2385628160	2385628160		89057902	475110720	sp|P11498|PYC_HUMAN	ADEAYLIGR	2	25773424	23446156	2327271	ENNVDAVHPGYGFLSER	3	122410888	101879168	20531716	VVHSYEELEENYTR	3	98765576	98765576
30721B	1	MG132	Dil.	MG132, Dil.	12	1	37-1_ZD_AP_2	ZL-II-37-1_ZD_AP_2.raw	2022-05-19 11:24:06	2950188288	8905751488	AVID_CHICK	GEFTGTYITAVTATSNEIK	2	2259879680	2224480000	35400008	TQPTFGFTVNWK	2	298826944	298826944		SSVNDIGDDWK	2	3705081600	3705081600		VGINIFTR	2	2677362944	2677362944		93806634	522663464	sp|P11498|PYC_HUMAN	ADEAYLIGR	2	28386002	25808262	2577742	ENNVDAVHPGYGFLSER	3	121770616	100429312	21341306	VVHSYEELEENYTR	3	105241088	105241088
30721B	1	MG132	Dil.	MG132, Dil.	12	1	37-1_ZD_AP_2_220520065307	ZL-II-37-1_ZD_AP_2_220520065307.raw	2022-05-20 06:53:07	2433566720	8580893056	AVID_CHICK	GEFTGTYITAVTATSNEIK	2	2137756032	2101166336	36590072	TQPTFGFTVNWK	2	1168272768	1168272768		SSVNDIGDDWK	2	3153758464	3153758464		VGINIFTR	2	2157695488	2157695488		87740709	453744768	sp|P11498|PYC_HUMAN	ADEAYLIGR	2	22574060	20338786	2235276	ENNVDAVHPGYGFLSER	3	116593320	94678112	21915220	VVHSYEELEENYTR	3	90953448	90953448
30721B	1	MG132	Dil.	MG132, Dil.	12	1	37-1_ZD_AP_3	ZL-II-37-1_ZD_AP_3.raw	2022-05-20 22:24:50	2437503488	8819055488	AVID_CHICK	GEFTGTYITAVTATSNEIK	2	2031291648	1991191936	40099528	TQPTFGFTVNWK	2	1226335616	1226335616		SSVNDIGDDWK	2	3463965696	3463965696		VGINIFTR	2	2137562240	2137562240		84514422	463321128	sp|P11498|PYC_HUMAN	ADEAYLIGR	2	22122298	19919660	2202638	ENNVDAVHPGYGFLSER	3	103844464	83568728	20275730	VVHSYEELEENYTR	3	81879592	81879592
30721B	1	MG132	CPA	MG132, CPA	13	1	37-1_ZC_AP_1	ZL-II-37-1_ZC_AP_1.raw	2022-05-19 07:37:25	2916065024	8522009536	AVID_CHICK	GEFTGTYITAVTATSNEIK	2	1908225792	1873890432	34335484	TQPTFGFTVNWK	2	533528128	533528128		SSVNDIGDDWK	2	3522802944	3522802944		VGINIFTR	2	2591788032	2591788032		77249763	453442424	sp|P11498|PYC_HUMAN	ADEAYLIGR	2	28399178	26506702	1892475	ENNVDAVHPGYGFLSER	3	107270200	89191984	18078220	VVHSYEELEENYTR	3	85207064	85207064
30721B	1	MG132	CPA	MG132, CPA	13	1	37-1_ZC_AP_2	ZL-II-37-1_ZC_AP_2.raw	2022-05-20 04:59:25	2743908608	7929274624	AVID_CHICK	GEFTGTYITAVTATSNEIK	2	2032539776	2001817856	30722152	TQPTFGFTVNWK	2	771533824	771533824		SSVNDIGDDWK	2	2690455552	2690455552		VGINIFTR	2	2465467392	2465467392		82533258	447480432	sp|P11498|PYC_HUMAN	ADEAYLIGR	2	26444306	23968808	2475498	ENNVDAVHPGYGFLSER	3	114610472	95119616	19490862	VVHSYEELEENYTR	3	80836056	80836056
30721B	1	MG132	CPA	MG132, CPA	13	1	37-1_ZC_AP_3	ZL-II-37-1_ZC_AP_3.raw	2022-05-21 02:11:16	2708138752	8336759424	AVID_CHICK	GEFTGTYITAVTATSNEIK	2	1872623616	1839418112	33205464	TQPTFGFTVNWK	2	1397793920	1397793920		SSVNDIGDDWK	2	2777286656	2777286656		VGINIFTR	2	2322260736	2322260736		83849883	443453128	sp|P11498|PYC_HUMAN	ADEAYLIGR	2	24861234	22525404	2335831	ENNVDAVHPGYGFLSER	3	109531448	89980448	19551008	VVHSYEELEENYTR	3	82170080	82170080
30721B	2	Veh.	Veh.	Veh., Veh.	1	1	37-2_VV_AP_3	ZL-II-37-2_VV_AP_3.raw	2022-08-26 06:22:20	1150900864	3681536000	AVID_CHICK	GEFTGTYITAVTATSNEIK	2	879153856	879153856		TQPTFGFTVNWK	2	712235456	712235456		SSVNDIGDDWK	2	1593571200	1193963776	399607840	VGINIFTR	2	896182912	896182912		58610863	166365394	sp|P11498|PYC_HUMAN	ADEAYLIGR	2	9748198	8111445	1636754	ENNVDAVHPGYGFLSER	3	45257440	30994328	14263111	VVHSYEELEENYTR	3	37876388	27690856
30721B	2	Veh.	Veh.	Veh., Veh.	1	1	37-2_VV_AP_4	ZL-II-37-2_VV_AP_4.raw	2022-08-26 16:11:44	1255605632	4268105280	AVID_CHICK	GEFTGTYITAVTATSNEIK	2	961255040	961255040		TQPTFGFTVNWK	2	766792384	766792384		SSVNDIGDDWK	2	2007425280	1530771456	476653376	VGINIFTR	2	1009286400	1009286400		69596827	205633260	sp|P11498|PYC_HUMAN	ADEAYLIGR	2	10346575	8687214	1659361	ENNVDAVHPGYGFLSER	3	55833132	40029340	15803788	VVHSYEELEENYTR	3	45678096	34409156
30721B	2	Veh.	Veh.	Veh., Veh.	1	1	37-2_VV_AP_5	ZL-II-37-2_VV_AP_5.raw	2022-08-28 00:32:57	1049722496	3186432384	AVID_CHICK	GEFTGTYITAVTATSNEIK	2	884466560	884466560		TQPTFGFTVNWK	2	688487168	688487168		SSVNDIGDDWK	2	1542373120	1217321984	325051232	VGINIFTR	2	396156672	396156672		58272955	156693102	sp|P11498|PYC_HUMAN	ADEAYLIGR	2	9174315	7732474	1441841	ENNVDAVHPGYGFLSER	3	47460980	32492096	14968882	VVHSYEELEENYTR	3	39769396	28850030
30721B	2	Veh.	Veh.	Veh., Veh.	1	1	37-2_VV_AP_6	ZL-II-37-2_VV_AP_6.raw	2022-08-28 15:53:53	1251374336	4174429248	AVID_CHICK	GEFTGTYITAVTATSNEIK	2	1035434944	1035434944		TQPTFGFTVNWK	2	690721984	690721984		SSVNDIGDDWK	2	1919557760	1495148800	424409120	VGINIFTR	2	953123520	953123520		67601600	190594596	sp|P11498|PYC_HUMAN	ADEAYLIGR	2	12123160	10551571	1571588	ENNVDAVHPGYGFLSER	3	56576168	40521280	16054882	VVHSYEELEENYTR	3	50603396	39658872
30721B	2	Veh.	Tg	Veh., Tg	3	1	37-2_VTg_AP_3	ZL-II-37-2_VTg_AP_3.raw	2022-08-25 20:49:12	1192055552	3802819008	AVID_CHICK	GEFTGTYITAVTATSNEIK	2	879135040	879135040		TQPTFGFTVNWK	2	654847424	654847424		SSVNDIGDDWK	2	1744272000	1309762944	434509024	VGINIFTR	2	959073600	959073600		93542632	268116676	sp|P11498|PYC_HUMAN	ADEAYLIGR	2	13427059	10849972	2577088	ENNVDAVHPGYGFLSER	3	71197960	50540020	20657948	VVHSYEELEENYTR	3	61098932	45892980
30721B	2	Veh.	Tg	Veh., Tg	3	1	37-2_VTg_AP_4	ZL-II-37-2_VTg_AP_4.raw	2022-08-26 21:56:47	1033671360	3622417920	AVID_CHICK	GEFTGTYITAVTATSNEIK	2	831123136	831123136		TQPTFGFTVNWK	2	603311488	603311488		SSVNDIGDDWK	2	1523271168	1212290816	310980192	VGINIFTR	2	975692480	975692480		88994503	246181452	sp|P11498|PYC_HUMAN	ADEAYLIGR	2	13380889	10929573	2451316	ENNVDAVHPGYGFLSER	3	68727904	47714200	21013704	VVHSYEELEENYTR	3	63574892	46458600
30721B	2	Veh.	Tg	Veh., Tg	3	1	37-2_VTg_AP_5	ZL-II-37-2_VTg_AP_5.raw	2022-08-28 04:23:04	957005120	3190323904	AVID_CHICK	GEFTGTYITAVTATSNEIK	2	792884608	792884608		TQPTFGFTVNWK	2	316331776	316331776		SSVNDIGDDWK	2	1448149760	1173364224	274785504	VGINIFTR	2	907743296	907743296		82761600	223324888	sp|P11498|PYC_HUMAN	ADEAYLIGR	2	13880740	11632112	2248627	ENNVDAVHPGYGFLSER	3	63108144	42537672	20570472	VVHSYEELEENYTR	3	64579444	49195864
30721B	2	Veh.	Tg	Veh., Tg	3	1	37-2_VTg_AP_6	ZL-II-37-2_VTg_AP_6.raw	2022-08-28 12:03:29	1063301184	3734328704	AVID_CHICK	GEFTGTYITAVTATSNEIK	2	897870784	897870784		TQPTFGFTVNWK	2	635710144	635710144		SSVNDIGDDWK	2	1616469376	1228293248	388176096	VGINIFTR	2	972454528	972454528		91454413	248163348	sp|P11498|PYC_HUMAN	ADEAYLIGR	2	16508823	13922772	2586050	ENNVDAVHPGYGFLSER	3	71307936	49825400	21482546	VVHSYEELEENYTR	3	61553992	44851212
30721B	2	Veh.	Dil.	Veh., Dil.	4	1	37-2_VD_AP_3	ZL-II-37-2_VD_AP_3.raw	2022-08-25 17:00:01	1314964992	2892758368	AVID_CHICK	GEFTGTYITAVTATSNEIK	2	692414336	692414336		TQPTFGFTVNWK	2	496043744	496043744		SSVNDIGDDWK	2	1228517888	958731072	269786944	VGINIFTR	2	745569216	745569216		59415933	183881088	sp|P11498|PYC_HUMAN	ADEAYLIGR	2	9066179	7886801	1179377	ENNVDAVHPGYGFLSER	3	45732864	33775944	11956918	VVHSYEELEENYTR	3	40996480	31141954
30721B	2	Veh.	Dil.	Veh., Dil.	4	1	37-2_VD_AP_4	ZL-II-37-2_VD_AP_4.raw	2022-08-26 14:16:46	1262411264	3146054656	AVID_CHICK	GEFTGTYITAVTATSNEIK	2	733231872	733231872		TQPTFGFTVNWK	2	451743104	451743104		SSVNDIGDDWK	2	1479635712	1124824320	354811552	VGINIFTR	2	836255360	836255360		64613927	197981428	sp|P11498|PYC_HUMAN	ADEAYLIGR	2	9383364	8032690	1350674	ENNVDAVHPGYGFLSER	3	50142708	37331360	12811348	VVHSYEELEENYTR	3	43611368	32778692
30721B	2	Veh.	Dil.	Veh., Dil.	4	1	37-2_VD_AP_5	ZL-II-37-2_VD_AP_5.raw	2022-08-28 06:17:57	944832128	2421072576	AVID_CHICK	GEFTGTYITAVTATSNEIK	2	589461760	589461760		TQPTFGFTVNWK	2	361334976	361334976		SSVNDIGDDWK	2	998220608	831100864	167119728	VGINIFTR	2	639174976	639174976		49321556	142620154	sp|P11498|PYC_HUMAN	ADEAYLIGR	2	6863002	5838776	1024226	ENNVDAVHPGYGFLSER	3	40173800	28654072	11519731	VVHSYEELEENYTR	3	34254744	24502124
30721B	2	Veh.	Dil.	Veh., Dil.	4	1	37-2_VD_AP_6	ZL-II-37-2_VD_AP_6.raw	2022-08-28 23:34:36	991627136	2534806048	AVID_CHICK	GEFTGTYITAVTATSNEIK	2	663142528	663142528		TQPTFGFTVNWK	2	353651552	353651552		SSVNDIGDDWK	2	990746560	844731840	146014640	VGINIFTR	2	673280128	673280128		49795632	144243934	sp|P11498|PYC_HUMAN	ADEAYLIGR	2	6976705	6066842	909864	ENNVDAVHPGYGFLSER	3	42030992	29881374	12149616	VVHSYEELEENYTR	3	38686196	28914282
30721B	2	Veh.	CPA	Veh., CPA	5	1	37-2_VC_AP_4	ZL-II-37-2_VC_AP_4.raw	2022-08-26 20:01:46	1008248000	2704735168	AVID_CHICK	GEFTGTYITAVTATSNEIK	2	640473280	640473280		TQPTFGFTVNWK	2	449633408	449633408		SSVNDIGDDWK	2	1104116736	933943808	170172896	VGINIFTR	2	680684672	680684672		63185137	174962722	sp|P11498|PYC_HUMAN	ADEAYLIGR	2	8941628	7214093	1727535	ENNVDAVHPGYGFLSER	3	49307016	36318028	12988987	VVHSYEELEENYTR	3	42055708	30945824
30721B	2	Veh.	CPA	Veh., CPA	5	1	37-2_VC_AP_5	ZL-II-37-2_VC_AP_5.raw	2022-08-28 02:28:03	922156096	2582269344	AVID_CHICK	GEFTGTYITAVTATSNEIK	2	608252672	608252672		TQPTFGFTVNWK	2	471768352	471768352		SSVNDIGDDWK	2	984283776	829155648	155127968	VGINIFTR	2	673092672	673092672		56471333	145199498	sp|P11498|PYC_HUMAN	ADEAYLIGR	2	7483120	6270765	1212354	ENNVDAVHPGYGFLSER	3	40878904	27096816	13782088	VVHSYEELEENYTR	3	38916904	29367348
30721B	2	Veh.	CPA	Veh., CPA	5	1	37-2_VC_AP_6	ZL-II-37-2_VC_AP_6.raw	2022-08-28 10:08:11	1001731648	2586662720	AVID_CHICK	GEFTGTYITAVTATSNEIK	2	585384960	585384960		TQPTFGFTVNWK	2	450970496	450970496		SSVNDIGDDWK	2	1071300864	859431488	211869520	VGINIFTR	2	690875776	690875776		57878617	165619584	sp|P11498|PYC_HUMAN	ADEAYLIGR	2	9056092	7540643	1515450	ENNVDAVHPGYGFLSER	3	46464400	32875870	13588526	VVHSYEELEENYTR	3	40627664	29310788
30721B	2	Veh.	CPA	Veh., CPA	5	1	37-2_VC_AP_7	ZL-II-37-2_VC_AP_7.raw	2022-08-30 11:53:01	1210084096	3044434688	AVID_CHICK	GEFTGTYITAVTATSNEIK	2	668479744	668479744		TQPTFGFTVNWK	2	530774784	530774784		SSVNDIGDDWK	2	1364170368	1027111104	337059360	VGINIFTR	2	818069056	818069056		68155446	193652212	sp|P11498|PYC_HUMAN	ADEAYLIGR	2	13618316	11720668	1897648	ENNVDAVHPGYGFLSER	3	49003420	34932176	14071242	VVHSYEELEENYTR	3	55242768	41338300
30721B	2	MG132	Veh.	MG132, Veh.	6	1	37-2_ZV_AP_3	ZL-II-37-2_ZV_AP_3.raw	2022-08-25 22:43:49	1192249600	3613460800	AVID_CHICK	GEFTGTYITAVTATSNEIK	2	819143296	819143296		TQPTFGFTVNWK	2	713455680	713455680		SSVNDIGDDWK	2	1465797760	1133817472	331980480	VGINIFTR	2	947044352	947044352		48573510	136426344	sp|P11498|PYC_HUMAN	ADEAYLIGR	2	4881957	3940959	940998	ENNVDAVHPGYGFLSER	3	38758120	27250592	11507525	VVHSYEELEENYTR	3	35964940	28270922
30721B	2	MG132	Veh.	MG132, Veh.	6	1	37-2_ZV_AP_4	ZL-II-37-2_ZV_AP_4.raw	2022-08-27 03:41:38	1174985600	3884890880	AVID_CHICK	GEFTGTYITAVTATSNEIK	2	902771456	902771456		TQPTFGFTVNWK	2	719528320	719528320		SSVNDIGDDWK	2	1524686848	1205874304	318812416	VGINIFTR	2	1056716800	1056716800		54238327	154971514	sp|P11498|PYC_HUMAN	ADEAYLIGR	2	7685982	6542185	1143797	ENNVDAVHPGYGFLSER	3	46380464	32883790	13496674	VVHSYEELEENYTR	3	40339292	30410954
30721B	2	MG132	Veh.	MG132, Veh.	6	1	37-2_ZV_AP_5	ZL-II-37-2_ZV_AP_5.raw	2022-08-27 16:53:05	1544970240	4819690688	AVID_CHICK	GEFTGTYITAVTATSNEIK	2	1061777984	1061777984		TQPTFGFTVNWK	2	829710976	829710976		SSVNDIGDDWK	2	2162122240	1650023168	512099168	VGINIFTR	2	1278178560	1278178560		70849939	213118204	sp|P11498|PYC_HUMAN	ADEAYLIGR	2	11728580	10284122	1444459	ENNVDAVHPGYGFLSER	3	59994288	44085820	15908469	VVHSYEELEENYTR	3	51192856	40905924
30721B	2	MG132	Veh.	MG132, Veh.	6	1	37-2_ZV_AP_6	ZL-II-37-2_ZV_AP_6.raw	2022-08-28 19:44:05	1171531520	3793002432	AVID_CHICK	GEFTGTYITAVTATSNEIK	2	885417536	885417536		TQPTFGFTVNWK	2	689825536	689825536		SSVNDIGDDWK	2	1493269504	1186843520	306425888	VGINIFTR	2	1030915840	1030915840		51683128	153495346	sp|P11498|PYC_HUMAN	ADEAYLIGR	2	8420547	7415559	1004988	ENNVDAVHPGYGFLSER	3	43668652	30079356	13589296	VVHSYEELEENYTR	3	36203756	28419858
30721B	2	MG132	Tg	MG132, Tg	8	1	37-2_ZTg_AP_3	ZL-II-37-2_ZTg_AP_3.raw	2022-08-26 02:33:25	982868480	3502660032	AVID_CHICK	GEFTGTYITAVTATSNEIK	2	837858880	837858880		TQPTFGFTVNWK	2	724147840	724147840		SSVNDIGDDWK	2	1355754752	1031884224	323870560	VGINIFTR	2	908769088	908769088		54637740	155115202	sp|P11498|PYC_HUMAN	ADEAYLIGR	2	5863021	4884384	978637	ENNVDAVHPGYGFLSER	3	45793132	33354864	12438267	VVHSYEELEENYTR	3	33508560	24045120
30721B	2	MG132	Tg	MG132, Tg	8	1	37-2_ZTg_AP_4	ZL-II-37-2_ZTg_AP_4.raw	2022-08-26 23:51:35	988158912	3625598336	AVID_CHICK	GEFTGTYITAVTATSNEIK	2	760051584	760051584		TQPTFGFTVNWK	2	710615744	710615744		SSVNDIGDDWK	2	1444684160	1160508800	284175328	VGINIFTR	2	994422208	994422208		58618720	163301732	sp|P11498|PYC_HUMAN	ADEAYLIGR	2	7421344	6422875	998469	ENNVDAVHPGYGFLSER	3	44581408	31639344	12942062	VVHSYEELEENYTR	3	42667716	31546932
30721B	2	MG132	Tg	MG132, Tg	8	1	37-2_ZTg_AP_5	ZL-II-37-2_ZTg_AP_5.raw	2022-08-27 20:42:47	1105948416	4124602368	AVID_CHICK	GEFTGTYITAVTATSNEIK	2	895871680	895871680		TQPTFGFTVNWK	2	738436032	738436032		SSVNDIGDDWK	2	1867641216	1475904768	391736384	VGINIFTR	2	1014389888	1014389888		67580223	189857100	sp|P11498|PYC_HUMAN	ADEAYLIGR	2	8160832	6832166	1328665	ENNVDAVHPGYGFLSER	3	53520128	38232596	15287538	VVHSYEELEENYTR	3	49671380	37023616
30721B	2	MG132	Tg	MG132, Tg	8	1	37-2_ZTg_AP_6	ZL-II-37-2_ZTg_AP_6.raw	2022-08-28 21:39:29	948697920	3575522944	AVID_CHICK	GEFTGTYITAVTATSNEIK	2	888962048	888962048		TQPTFGFTVNWK	2	635073728	635073728		SSVNDIGDDWK	2	1360342528	1089051648	271290912	VGINIFTR	2	962435520	962435520		55875527	153664442	sp|P11498|PYC_HUMAN	ADEAYLIGR	2	6010186	5088558	921628	ENNVDAVHPGYGFLSER	3	41307552	27761188	13546365	VVHSYEELEENYTR	3	43693924	32887314
30721B	2	MG132	Dil.	MG132, Dil.	12	1	37-2_ZD_AP_3	ZL-II-37-2_ZD_AP_3.raw	2022-08-25 18:54:56	1312641792	4134380096	AVID_CHICK	GEFTGTYITAVTATSNEIK	2	913680640	913680640		TQPTFGFTVNWK	2	808202432	808202432		SSVNDIGDDWK	2	1865953024	1379412352	486540448	VGINIFTR	2	1033084672	1033084672		60446300	167976790	sp|P11498|PYC_HUMAN	ADEAYLIGR	2	7696306	6558518	1137788	ENNVDAVHPGYGFLSER	3	44621768	30875644	13746126	VVHSYEELEENYTR	3	41928376	32498168
30721B	2	MG132	Dil.	MG132, Dil.	12	1	37-2_ZD_AP_4	ZL-II-37-2_ZD_AP_4.raw	2022-08-26 18:06:51	1152682112	4237517312	AVID_CHICK	GEFTGTYITAVTATSNEIK	2	993920192	993920192		TQPTFGFTVNWK	2	815314752	815314752		SSVNDIGDDWK	2	1672909056	1270181120	402728224	VGINIFTR	2	1158101248	1158101248		54090392	157509558	sp|P11498|PYC_HUMAN	ADEAYLIGR	2	4732729	3809420	923309	ENNVDAVHPGYGFLSER	3	40178300	28959678	11218623	VVHSYEELEENYTR	3	36734604	27875964
30721B	2	MG132	Dil.	MG132, Dil.	12	1	37-2_ZD_AP_5	ZL-II-37-2_ZD_AP_5.raw	2022-08-27 18:48:00	1135345664	4092945152	AVID_CHICK	GEFTGTYITAVTATSNEIK	2	943228992	943228992		TQPTFGFTVNWK	2	794809920	794809920		SSVNDIGDDWK	2	1632068992	1249872768	382196352	VGINIFTR	2	1105033472	1105033472		62518099	174222192	sp|P11498|PYC_HUMAN	ADEAYLIGR	2	5888888	4957931	930957	ENNVDAVHPGYGFLSER	3	50835672	37274092	13561583	VVHSYEELEENYTR	3	33964864	25647954
30721B	2	MG132	Dil.	MG132, Dil.	12	1	37-2_ZD_AP_6	ZL-II-37-2_ZD_AP_6.raw	2022-08-28 17:49:09	1063915776	3795285120	AVID_CHICK	GEFTGTYITAVTATSNEIK	2	878796480	878796480		TQPTFGFTVNWK	2	688215424	688215424		SSVNDIGDDWK	2	1512805248	1209099776	303705664	VGINIFTR	2	1019173440	1019173440		51070197	145848026	sp|P11498|PYC_HUMAN	ADEAYLIGR	2	5856035	4964347	891688	ENNVDAVHPGYGFLSER	3	46875104	34293736	12581364	VVHSYEELEENYTR	3	29528510	21271060
30721B	2	MG132	CPA	MG132, CPA	13	1	37-2_ZC_AP_3	ZL-II-37-2_ZC_AP_3.raw	2022-08-26 00:38:36	1046772032	3830094976	AVID_CHICK	GEFTGTYITAVTATSNEIK	2	948788544	948788544		TQPTFGFTVNWK	2	580753664	580753664		SSVNDIGDDWK	2	1591759104	1227461760	364297536	VGINIFTR	2	1073091008	1073091008		47929266	135898870	sp|P11498|PYC_HUMAN	ADEAYLIGR	2	4294872	3541531	753341	ENNVDAVHPGYGFLSER	3	35432248	24176790	11255458	VVHSYEELEENYTR	3	30405912	22392430
30721B	2	MG132	CPA	MG132, CPA	13	1	37-2_ZC_AP_4	ZL-II-37-2_ZC_AP_4.raw	2022-08-27 01:46:44	1040830144	3988265728	AVID_CHICK	GEFTGTYITAVTATSNEIK	2	929341184	929341184		TQPTFGFTVNWK	2	646765440	646765440		SSVNDIGDDWK	2	1658356352	1225174912	433181472	VGINIFTR	2	1186984192	1186984192		52613504	146299858	sp|P11498|PYC_HUMAN	ADEAYLIGR	2	5892472	4922853	969619	ENNVDAVHPGYGFLSER	3	43806824	31477310	12329514	VVHSYEELEENYTR	3	38909480	29260710
30721B	2	MG132	CPA	MG132, CPA	13	1	37-2_ZC_AP_5	ZL-II-37-2_ZC_AP_5.raw	2022-08-27 22:37:52	1040574656	4222183040	AVID_CHICK	GEFTGTYITAVTATSNEIK	2	1013873024	1013873024		TQPTFGFTVNWK	2	647619456	647619456		SSVNDIGDDWK	2	1764995968	1366227712	398768384	VGINIFTR	2	1194462848	1194462848		54091218	146927514	sp|P11498|PYC_HUMAN	ADEAYLIGR	2	7370429	6284545	1085884	ENNVDAVHPGYGFLSER	3	46583980	33910712	12673263	VVHSYEELEENYTR	3	38175752	28385014
30721B	2	MG132	CPA	MG132, CPA	13	1	37-2_ZC_AP_6	ZL-II-37-2_ZC_AP_6.raw	2022-08-28 13:58:38	1094372736	4209293184	AVID_CHICK	GEFTGTYITAVTATSNEIK	2	1064998912	1064998912		TQPTFGFTVNWK	2	577475072	577475072		SSVNDIGDDWK	2	1835710592	1362190208	473520192	VGINIFTR	2	1204628992	1204628992		55275373	155710404	sp|P11498|PYC_HUMAN	ADEAYLIGR	2	6359886	5338264	1021621	ENNVDAVHPGYGFLSER	3	44019632	31035032	12984595	VVHSYEELEENYTR	3	38505052	28586384
30721B	3	MG132	Veh.	MG132, Veh.	6	1	51_ZV1_AP_1	ZL-II-51_ZV1_AP_1.raw	2022-10-07 15:00:28	1808664832	4935913344	AVID_CHICK	GEFTGTYITAVTATSNEIK	2	1076434688	1076434688		TQPTFGFTVNWK	2	1255797248	1255797248		SSVNDIGDDWK	2	1923470336	1519588352	403882144	VGINIFTR	2	1084093056	1084093056		73024954	415248112	sp|P11498|PYC_HUMAN	ADEAYLIGR	2	12665647	12665647		ENNVDAVHPGYGFLSER	3	111623664	92151232	19472436	VVHSYEELEENYTR	3	76624504	58914148
30721B	3	MG132	Veh.	MG132, Veh.	6	3	51_ZV3_AP_1	ZL-II-51_ZV3_AP_1.raw	2022-10-07 17:08:01	1904958336	4825156224	AVID_CHICK	GEFTGTYITAVTATSNEIK	2	771752192	771752192		TQPTFGFTVNWK	2	1289334912	1289334912		SSVNDIGDDWK	2	2079535104	1633385216	446149888	VGINIFTR	2	1130683904	1130683904		92268599	397428200	sp|P11498|PYC_HUMAN	ADEAYLIGR	2	14019716	14019716		ENNVDAVHPGYGFLSER	3	127051808	97432688	29619104	VVHSYEELEENYTR	3	77809976	56122228
30721B	3	MG132	Veh.	MG132, Veh.	6	2	51_ZV2_AP_1	ZL-II-51_ZV2_AP_1.raw	2022-10-07 19:15:09	1010752128	2732478272	AVID_CHICK	GEFTGTYITAVTATSNEIK	2	411394688	411394688		TQPTFGFTVNWK	2	581200000	581200000		SSVNDIGDDWK	2	1398879744	1066197632	332682016	VGINIFTR	2	673685952	673685952		62240392	200621812	sp|P11498|PYC_HUMAN	ADEAYLIGR	2	9467584	9467584		ENNVDAVHPGYGFLSER	3	70682744	49942576	20740156	VVHSYEELEENYTR	3	48791852	33195150
30721B	3	MG132	Veh.	MG132, Veh.	6	3	51_ZV3_AP_2	ZL-II-51_ZV3_AP_2.raw	2022-10-08 17:14:43	1805668096	4720394432	AVID_CHICK	GEFTGTYITAVTATSNEIK	2	817128512	817128512		TQPTFGFTVNWK	2	1084855808	1084855808		SSVNDIGDDWK	2	2233833216	1740582784	493250528	VGINIFTR	2	1077827328	1077827328		95576530	373572848	sp|P11498|PYC_HUMAN	ADEAYLIGR	2	15037404	15037404		ENNVDAVHPGYGFLSER	3	113933336	85867360	28065976	VVHSYEELEENYTR	3	81274856	56925548
30721B	3	MG132	Veh.	MG132, Veh.	6	2	51_ZV2_AP_2	ZL-II-51_ZV2_AP_2.raw	2022-10-08 21:28:47	893077056	2386752512	AVID_CHICK	GEFTGTYITAVTATSNEIK	2	320255808	320255808		TQPTFGFTVNWK	2	447901696	447901696		SSVNDIGDDWK	2	1219261312	987109760	232151488	VGINIFTR	2	631485248	631485248		57208770	190931112	sp|P11498|PYC_HUMAN	ADEAYLIGR	2	7246595	7246595		ENNVDAVHPGYGFLSER	3	65242248	45455492	19786762	VVHSYEELEENYTR	3	42187120	27953860
30721B	3	MG132	Veh.	MG132, Veh.	6	1	51_ZV1_AP_2	ZL-II-51_ZV1_AP_2.raw	2022-10-09 03:48:54	1034510528	3011233728	AVID_CHICK	GEFTGTYITAVTATSNEIK	2	533510016	533510016		TQPTFGFTVNWK	2	725583488	725583488		SSVNDIGDDWK	2	1330400768	1082296576	248104144	VGINIFTR	2	669843648	669843648		71812155	236766768	sp|P11498|PYC_HUMAN	ADEAYLIGR	2	6743307	6743307		ENNVDAVHPGYGFLSER	3	76938344	54337216	22601132	VVHSYEELEENYTR	3	62850180	42820768
30721B	3	MG132	Veh.	MG132, Veh.	6	3	51_ZV3_AP_3	ZL-II-51_ZV3_AP_3.raw	2022-10-10 01:04:48	1205499904	3278549312	AVID_CHICK	GEFTGTYITAVTATSNEIK	2	584900480	584900480		TQPTFGFTVNWK	2	764301952	764301952		SSVNDIGDDWK	2	1455875712	1131790592	324085184	VGINIFTR	2	797556288	797556288		74445528	237713172	sp|P11498|PYC_HUMAN	ADEAYLIGR	2	10842376	10842376		ENNVDAVHPGYGFLSER	3	76955376	53139372	23816004	VVHSYEELEENYTR	3	60812740	39914100
30721B	3	MG132	Veh.	MG132, Veh.	6	2	51_ZV2_AP_3	ZL-II-51_ZV2_AP_3.raw	2022-10-10 05:17:31	734054848	1920884032	AVID_CHICK	GEFTGTYITAVTATSNEIK	2	274898208	274898208		TQPTFGFTVNWK	2	303496352	303496352		SSVNDIGDDWK	2	948006016	817031424	130974672	VGINIFTR	2	525458048	525458048		50495321	145231718	sp|P11498|PYC_HUMAN	ADEAYLIGR	2	6232876	6232876		ENNVDAVHPGYGFLSER	3	52732276	34712684	18019596	VVHSYEELEENYTR	3	38505844	24630386
30721B	3	MG132	Veh.	MG132, Veh.	6	1	51_ZV1_AP_3	ZL-II-51_ZV1_AP_3.raw	2022-10-10 07:23:14	993007488	2906031424	AVID_CHICK	GEFTGTYITAVTATSNEIK	2	558646144	558646144		TQPTFGFTVNWK	2	670386688	670386688		SSVNDIGDDWK	2	1234536832	1010614592	223922224	VGINIFTR	2	666384000	666384000		68653882	219797592	sp|P11498|PYC_HUMAN	ADEAYLIGR	2	8505017	8505017		ENNVDAVHPGYGFLSER	3	83378032	60658848	22719184	VVHSYEELEENYTR	3	53789844	33875380
30721B	3	MG132	ML A/B	MG132, ML A/B	7	1	51_ZM_AP_1	ZL-II-51_ZM_AP_1.raw	2022-10-07 21:21:55	1703142272	4078702400	AVID_CHICK	GEFTGTYITAVTATSNEIK	2	774449984	774449984		TQPTFGFTVNWK	2	1074064512	1074064512		SSVNDIGDDWK	2	1674283264	1296087936	378195360	VGINIFTR	2	934099968	934099968		68066805	253519100	sp|P11498|PYC_HUMAN	ADEAYLIGR	2	6057767	6057767		ENNVDAVHPGYGFLSER	3	77471736	55520300	21951440	VVHSYEELEENYTR	3	61040948	44621832
30721B	3	MG132	ML A/B	MG132, ML A/B	7	1	51_ZM_AP_2	ZL-II-51_ZM_AP_2.raw	2022-10-08 19:21:57	1459752576	3421823680	AVID_CHICK	GEFTGTYITAVTATSNEIK	2	578249600	578249600		TQPTFGFTVNWK	2	901478080	901478080		SSVNDIGDDWK	2	1433092736	1135236864	297855872	VGINIFTR	2	806859136	806859136		62906119	218385248	sp|P11498|PYC_HUMAN	ADEAYLIGR	2	16138486	16138486		ENNVDAVHPGYGFLSER	3	69460200	48833276	20626926	VVHSYEELEENYTR	3	50552796	34086960
30721B	3	MG132	ML A/B	MG132, ML A/B	7	1	51_ZM_AP_3	ZL-II-51_ZM_AP_3.raw	2022-10-09 20:52:13	1116114944	2653376896	AVID_CHICK	GEFTGTYITAVTATSNEIK	2	468293568	468293568		TQPTFGFTVNWK	2	667111744	667111744		SSVNDIGDDWK	2	1089937664	891983872	197953680	VGINIFTR	2	625987712	625987712		48181050	163650228	sp|P11498|PYC_HUMAN	ADEAYLIGR	2	10340365	10340365		ENNVDAVHPGYGFLSER	3	60823872	44092568	16731303	VVHSYEELEENYTR	3	43979476	28991536
30721B	3	MG132	Tg	MG132, Tg	8	1	51_ZTg_AP_1	ZL-II-51_ZTg_AP_1.raw	2022-10-08 07:56:19	1621606016	3256570272	AVID_CHICK	GEFTGTYITAVTATSNEIK	2	526413536	526413536		TQPTFGFTVNWK	2	868644544	868644544		SSVNDIGDDWK	2	1404765952	1085367936	319398304	VGINIFTR	2	776144256	776144256		73492900	275398724	sp|P11498|PYC_HUMAN	ADEAYLIGR	2	13270269	13270269		ENNVDAVHPGYGFLSER	3	85570832	62400888	23169948	VVHSYEELEENYTR	3	68595864	48641952
30721B	3	MG132	Tg	MG132, Tg	8	1	51_ZTg_AP_2	ZL-II-51_ZTg_AP_2.raw	2022-10-08 23:35:33	1554308736	3344018560	AVID_CHICK	GEFTGTYITAVTATSNEIK	2	575974400	575974400		TQPTFGFTVNWK	2	818355072	818355072		SSVNDIGDDWK	2	1518348800	1199238400	319109856	VGINIFTR	2	750450688	750450688		73147595	282352092	sp|P11498|PYC_HUMAN	ADEAYLIGR	2	9099116	9099116		ENNVDAVHPGYGFLSER	3	90344296	67254712	23089590	VVHSYEELEENYTR	3	68969808	48981024
30721B	3	MG132	Tg	MG132, Tg	8	1	51_ZTg_AP_3	ZL-II-51_ZTg_AP_3.raw	2022-10-09 18:46:48	1442430208	3047038176	AVID_CHICK	GEFTGTYITAVTATSNEIK	2	525068256	525068256		TQPTFGFTVNWK	2	743102272	743102272		SSVNDIGDDWK	2	1411818368	1074006912	337811264	VGINIFTR	2	704860736	704860736		75769717	262229704	sp|P11498|PYC_HUMAN	ADEAYLIGR	2	10381292	10381292		ENNVDAVHPGYGFLSER	3	89706528	65953056	23753472	VVHSYEELEENYTR	3	67181328	45586248
30721B	3	MG132	Tm	MG132, Tm	9	1	51_ZTm_AP_1	ZL-II-51_ZTm_AP_1.raw	2022-10-08 03:42:55	1443657472	3366421632	AVID_CHICK	GEFTGTYITAVTATSNEIK	2	597095872	597095872		TQPTFGFTVNWK	2	870327488	870327488		SSVNDIGDDWK	2	1454939776	1119065984	335873920	VGINIFTR	2	779932288	779932288		78301379	301583320	sp|P11498|PYC_HUMAN	ADEAYLIGR	2	9974459	9974459		ENNVDAVHPGYGFLSER	3	94816520	70270424	24546096	VVHSYEELEENYTR	3	74271744	51255356
30721B	3	MG132	Tm	MG132, Tm	9	1	51_ZTm_AP_2	ZL-II-51_ZTm_AP_2.raw	2022-10-09 01:41:59	1218258432	2500486368	AVID_CHICK	GEFTGTYITAVTATSNEIK	2	506305088	506305088		TQPTFGFTVNWK	2	706577088	706577088		SSVNDIGDDWK	2	1113800448	936169920	177630576	VGINIFTR	2	351434272	351434272		72169183	250814724	sp|P11498|PYC_HUMAN	ADEAYLIGR	2	9324490	9324490		ENNVDAVHPGYGFLSER	3	79500328	54595024	24905310	VVHSYEELEENYTR	3	66755944	47065676
30721B	3	MG132	Tm	MG132, Tm	9	1	51_ZTm_AP_3	ZL-II-51_ZTm_AP_3.raw	2022-10-10 03:11:18	1016836224	2302934112	AVID_CHICK	GEFTGTYITAVTATSNEIK	2	371703264	371703264		TQPTFGFTVNWK	2	571810176	571810176		SSVNDIGDDWK	2	917654400	783691456	133962968	VGINIFTR	2	575729216	575729216		64840398	211908122	sp|P11498|PYC_HUMAN	ADEAYLIGR	2	8071304	8071304		ENNVDAVHPGYGFLSER	3	79487368	56660604	22826764	VVHSYEELEENYTR	3	55802004	35921292
30721B	3	MG132	BFA	MG132, BFA	10	1	51_ZB_AP_1	ZL-II-51_ZB_AP_1.raw	2022-10-08 01:35:41	1246633984	4303413952	AVID_CHICK	GEFTGTYITAVTATSNEIK	2	864058880	864058880		TQPTFGFTVNWK	2	1085735424	1085735424		SSVNDIGDDWK	2	1750813696	1324911104	425902784	VGINIFTR	2	1028708544	1028708544		83424089	309645000	sp|P11498|PYC_HUMAN	ADEAYLIGR	2	11390213	11390213		ENNVDAVHPGYGFLSER	3	98989376	72380032	26609352	VVHSYEELEENYTR	3	72723984	50021848
30721B	3	MG132	BFA	MG132, BFA	10	1	51_ZB_AP_2	ZL-II-51_ZB_AP_2.raw	2022-10-09 05:55:52	914959296	3103158144	AVID_CHICK	GEFTGTYITAVTATSNEIK	2	576252736	576252736		TQPTFGFTVNWK	2	798586432	798586432		SSVNDIGDDWK	2	1252430080	1005160960	247268992	VGINIFTR	2	723158016	723158016		69108852	221204732	sp|P11498|PYC_HUMAN	ADEAYLIGR	2	7253108	7253108		ENNVDAVHPGYGFLSER	3	77567192	53844832	23722358	VVHSYEELEENYTR	3	54812104	34214348
30721B	3	MG132	BFA	MG132, BFA	10	1	51_ZB_AP_3	ZL-II-51_ZB_AP_3.raw	2022-10-10 11:35:46	1097534848	3774966272	AVID_CHICK	GEFTGTYITAVTATSNEIK	2	678114752	678114752		TQPTFGFTVNWK	2	940581696	940581696		SSVNDIGDDWK	2	1529452032	1252366592	277085472	VGINIFTR	2	903903232	903903232		77330585	276626800	sp|P11498|PYC_HUMAN	ADEAYLIGR	2	9636539	9636539		ENNVDAVHPGYGFLSER	3	88753736	64407224	24346512	VVHSYEELEENYTR	3	73984160	51745352
30721B	3	MG132	DTT	MG132, DTT	11	1	51_ZD_AP_1	ZL-II-51_ZD_AP_1.raw	2022-10-07 23:28:37	738741312	1943980544	AVID_CHICK	GEFTGTYITAVTATSNEIK	2	380026688	380026688		TQPTFGFTVNWK	2	465531680	465531680		SSVNDIGDDWK	2	819684736	626894656	192790112	VGINIFTR	2	471527520	471527520		76961492	240006756	sp|P11498|PYC_HUMAN	ADEAYLIGR	2	5991472	5991472		ENNVDAVHPGYGFLSER	3	79942656	54475008	25467646	VVHSYEELEENYTR	3	65100088	42057796
30721B	3	MG132	DTT	MG132, DTT	11	1	51_ZD_AP_2	ZL-II-51_ZD_AP_2.raw	2022-10-08 15:07:25	895451264	2453365888	AVID_CHICK	GEFTGTYITAVTATSNEIK	2	476864320	476864320		TQPTFGFTVNWK	2	538621248	538621248		SSVNDIGDDWK	2	1153871232	865966912	287904384	VGINIFTR	2	571913408	571913408		97123080	331143480	sp|P11498|PYC_HUMAN	ADEAYLIGR	2	8351582	8351582		ENNVDAVHPGYGFLSER	3	108416496	77013968	31402540	VVHSYEELEENYTR	3	82429096	53132204
30721B	3	MG132	DTT	MG132, DTT	11	1	51_ZD_AP_3	ZL-II-51_ZD_AP_3.raw	2022-10-09 22:58:47	554022336	1419752576	AVID_CHICK	GEFTGTYITAVTATSNEIK	2	313455904	313455904		TQPTFGFTVNWK	2	311274528	311274528		SSVNDIGDDWK	2	532734688	447001568	85733096	VGINIFTR	2	348020576	348020576		65291844	179025544	sp|P11498|PYC_HUMAN	ADEAYLIGR	2	3338298	3338298		ENNVDAVHPGYGFLSER	3	69900904	47857868	22043044	VVHSYEELEENYTR	3	46486388	26494358
30721B	3	MG132	CPA	MG132, CPA	13	1	51_ZC_AP_1	ZL-II-51_ZC_AP_1.raw	2022-10-08 05:49:40	1493155456	3404158400	AVID_CHICK	GEFTGTYITAVTATSNEIK	2	644955328	644955328		TQPTFGFTVNWK	2	859867456	859867456		SSVNDIGDDWK	2	1364863616	1065403840	299459616	VGINIFTR	2	833931776	833931776		77951445	305758732	sp|P11498|PYC_HUMAN	ADEAYLIGR	2	12652439	12652439		ENNVDAVHPGYGFLSER	3	97502280	73876928	23625358	VVHSYEELEENYTR	3	72256728	50891384
30721B	3	MG132	CPA	MG132, CPA	13	1	51_ZC_AP_2	ZL-II-51_ZC_AP_2.raw	2022-10-09 08:02:48	1172008192	2683900928	AVID_CHICK	GEFTGTYITAVTATSNEIK	2	431543232	431543232		TQPTFGFTVNWK	2	687828352	687828352		SSVNDIGDDWK	2	1118589824	928906688	189683120	VGINIFTR	2	635622656	635622656		69314723	237757532	sp|P11498|PYC_HUMAN	ADEAYLIGR	2	11159706	11159706		ENNVDAVHPGYGFLSER	3	85172136	61398128	23774004	VVHSYEELEENYTR	3	65832188	46563660
30721B	3	MG132	CPA	MG132, CPA	13	1	51_ZC_AP_3	ZL-II-51_ZC_AP_3.raw	2022-10-10 09:29:31	1335993088	2997880896	AVID_CHICK	GEFTGTYITAVTATSNEIK	2	541653888	541653888		TQPTFGFTVNWK	2	809315072	809315072		SSVNDIGDDWK	2	1181839872	976096320	205743664	VGINIFTR	2	670815616	670815616		76393234	277759556	sp|P11498|PYC_HUMAN	ADEAYLIGR	2	11468640	11468640		ENNVDAVHPGYGFLSER	3	89880952	64839852	25041100	VVHSYEELEENYTR	3	68816296	48931720
30721B	4	Veh.	Veh.	Veh., Veh.	1	2	52_VV3_	ZL-II-52_VV3_.raw	2022-10-10 21:30:42	1253019776	3068681520	AVID_CHICK	GEFTGTYITAVTATSNEIK	2	166328368	166328368		TQPTFGFTVNWK	2	220388608	220388608		SSVNDIGDDWK	2	2156122368	1666135040	489987680	VGINIFTR	2	1015829504	1015829504		101689424	331157446	sp|P11498|PYC_HUMAN	ADEAYLIGR	2	16553386	16553386		ENNVDAVHPGYGFLSER	3	124837152	93434256	31402902	VVHSYEELEENYTR	3	90357920	64809428
30721B	4	Veh.	Veh.	Veh., Veh.	1	1	52_VV2_	ZL-II-52_VV2_.raw	2022-10-11 03:49:01	1312050304	3794104832	AVID_CHICK	GEFTGTYITAVTATSNEIK	2	631416448	631416448		TQPTFGFTVNWK	2	995122048	995122048		SSVNDIGDDWK	2	1606786048	1286780928	320004960	VGINIFTR	2	880785408	880785408		104673675	356697932	sp|P11498|PYC_HUMAN	ADEAYLIGR	2	14843620	14843620		ENNVDAVHPGYGFLSER	3	119622488	87700032	31922452	VVHSYEELEENYTR	3	92650528	62341704
30721B	4	Veh.	ML A/B	Veh., ML A/B	2	1	52_VM_	ZL-II-52_VM_.raw	2022-10-11 01:42:36	823664384	1999343296	AVID_CHICK	GEFTGTYITAVTATSNEIK	2	386308736	386308736		TQPTFGFTVNWK	2	452743520	452743520		SSVNDIGDDWK	2	860237184	713602176	146635168	VGINIFTR	2	446688864	446688864		55546116	159169396	sp|P11498|PYC_HUMAN	ADEAYLIGR	2	3640282	3640282		ENNVDAVHPGYGFLSER	3	52071712	34187180	17884538	VVHSYEELEENYTR	3	44737052	28989156
30721B	4	Veh.	Tg	Veh., Tg	3	1	52_VTg_	ZL-II-52_VTg_.raw	2022-10-11 05:54:29	1263172608	3604985984	AVID_CHICK	GEFTGTYITAVTATSNEIK	2	609601280	609601280		TQPTFGFTVNWK	2	932159936	932159936		SSVNDIGDDWK	2	1467671040	1243360768	224310240	VGINIFTR	2	819864000	819864000		97268351	328745244	sp|P11498|PYC_HUMAN	ADEAYLIGR	2	9723119	9723119		ENNVDAVHPGYGFLSER	3	110206672	82880680	27325994	VVHSYEELEENYTR	3	101562728	70002144
30721B	4	MG132	Veh.	MG132, Veh.	6	1	52_ZV1_	ZL-II-52_ZV1_.raw	2022-10-10 23:36:37	1427138816	3652408960	AVID_CHICK	GEFTGTYITAVTATSNEIK	2	608980864	608980864		TQPTFGFTVNWK	2	769258432	769258432		SSVNDIGDDWK	2	1780697600	1375213056	405484640	VGINIFTR	2	898956608	898956608		93614035	334974400	sp|P11498|PYC_HUMAN	ADEAYLIGR	2	17451162	17451162		ENNVDAVHPGYGFLSER	3	107749888	81046656	26703232	VVHSYEELEENYTR	3	77587712	54743804
30721B	4	MG132	Veh.	MG132, Veh.	6	2	52_ZV2_	ZL-II-52_ZV2_.raw	2022-10-11 12:10:51	1128507904	3077641056	AVID_CHICK	GEFTGTYITAVTATSNEIK	2	500641376	500641376		TQPTFGFTVNWK	2	690940352	690940352		SSVNDIGDDWK	2	1331466880	1135642752	195824336	VGINIFTR	2	750416576	750416576		77972188	254418868	sp|P11498|PYC_HUMAN	ADEAYLIGR	2	9372551	9372551		ENNVDAVHPGYGFLSER	3	86132544	62891808	23240744	VVHSYEELEENYTR	3	68445224	46808120
30721B	4	MG132	ML A/B	MG132, ML A/B	7	1	52_ZM_	ZL-II-52_ZM_.raw	2022-10-11 08:00:12	883345216	2124176928	AVID_CHICK	GEFTGTYITAVTATSNEIK	2	300232832	300232832		TQPTFGFTVNWK	2	401263200	401263200		SSVNDIGDDWK	2	1003541376	887619328	115922128	VGINIFTR	2	535061568	535061568		38269905	121979860	sp|P11498|PYC_HUMAN	ADEAYLIGR	2	9050028	9050028		ENNVDAVHPGYGFLSER	3	42585396	30174614	12410782	VVHSYEELEENYTR	3	40396644	28118428
30721B	4	MG132	Tg	MG132, Tg	8	1	52_ZTg_	ZL-II-52_ZTg_.raw	2022-10-11 10:05:37	1249778432	2979179008	AVID_CHICK	GEFTGTYITAVTATSNEIK	2	511142208	511142208		TQPTFGFTVNWK	2	731430016	731430016		SSVNDIGDDWK	2	1230965888	1015040384	215925696	VGINIFTR	2	721566400	721566400		69464245	246031644	sp|P11498|PYC_HUMAN	ADEAYLIGR	2	9239437	9239437		ENNVDAVHPGYGFLSER	3	80374824	59427652	20947178	VVHSYEELEENYTR	3	71450688	47214272
30721B	5	MG132	Veh.	MG132, Veh.	6	2	53_ZV2_1	ZL-II-53_ZV2_1.raw	2022-10-15 21:31:46	1311433472	3507480448	AVID_CHICK	GEFTGTYITAVTATSNEIK	2	652056512	652056512		TQPTFGFTVNWK	2	771387264	771387264		SSVNDIGDDWK	2	1975279744	1665070080	310209536	VGINIFTR	2	418966592	418966592		37923511	224234276	sp|P11498|PYC_HUMAN	ADEAYLIGR	2	12976307	12976307		ENNVDAVHPGYGFLSER	3	74841392	63447116	11394274	VVHSYEELEENYTR	3	48227708	38780244
30721B	5	MG132	Veh.	MG132, Veh.	6	1	53_ZV1_1	ZL-II-53_ZV1_1.raw	2022-10-15 23:36:47	1403483776	4409818304	AVID_CHICK	GEFTGTYITAVTATSNEIK	2	761450752	761450752		TQPTFGFTVNWK	2	1112958976	1112958976		SSVNDIGDDWK	2	1834238592	1548305280	285933440	VGINIFTR	2	987103296	987103296		41136777	258587112	sp|P11498|PYC_HUMAN	ADEAYLIGR	2	22263504	22263504		ENNVDAVHPGYGFLSER	3	74756640	62551472	12205168	VVHSYEELEENYTR	3	52718664	42938284
30721B	5	MG132	Veh.	MG132, Veh.	6	3	53_ZV3_1	ZL-II-53_ZV3_1.raw	2022-10-16 07:56:38	1139781504	3096895040	AVID_CHICK	GEFTGTYITAVTATSNEIK	2	478551040	478551040		TQPTFGFTVNWK	2	470758656	470758656		SSVNDIGDDWK	2	1578433664	1406797952	171635648	VGINIFTR	2	740787392	740787392		30822200	180277828	sp|P11498|PYC_HUMAN	ADEAYLIGR	2	15294851	15294851		ENNVDAVHPGYGFLSER	3	54959372	45598924	9360446	VVHSYEELEENYTR	3	40551752	32797218
30721B	5	MG132	ML A/B	MG132, ML A/B	7	1	53_ZM_1	ZL-II-53_ZM_1.raw	2022-10-16 03:46:24	1241630336	4206924928	AVID_CHICK	GEFTGTYITAVTATSNEIK	2	719124224	719124224		TQPTFGFTVNWK	2	1082016896	1082016896		SSVNDIGDDWK	2	1731592448	1487481856	244110496	VGINIFTR	2	918301952	918301952		33185374	183972426	sp|P11498|PYC_HUMAN	ADEAYLIGR	2	16851638	16851638		ENNVDAVHPGYGFLSER	3	57897544	47611228	10286317	VVHSYEELEENYTR	3	38121200	30040734
30721B	5	MG132	Tg	MG132, Tg	8	1	53_ZTg_1	ZL-II-53_ZTg_1.raw	2022-10-16 10:01:27	954339968	3750915072	AVID_CHICK	GEFTGTYITAVTATSNEIK	2	770662016	770662016		TQPTFGFTVNWK	2	912614272	912614272		SSVNDIGDDWK	2	1503974656	1332695552	171279040	VGINIFTR	2	734943232	734943232		36915368	187268456	sp|P11498|PYC_HUMAN	ADEAYLIGR	2	15611680	15611680		ENNVDAVHPGYGFLSER	3	52604948	40575252	12029695	VVHSYEELEENYTR	3	43963120	34946176
30721B	5	MG132	Tm	MG132, Tm	9	1	53_ZTm_1	ZL-II-53_ZTm_1.raw	2022-10-16 01:41:44	1276293888	3724578560	AVID_CHICK	GEFTGTYITAVTATSNEIK	2	616851392	616851392		TQPTFGFTVNWK	2	888765696	888765696		SSVNDIGDDWK	2	1585284864	1379976320	205309024	VGINIFTR	2	838985152	838985152		39057485	228701516	sp|P11498|PYC_HUMAN	ADEAYLIGR	2	19348286	19348286		ENNVDAVHPGYGFLSER	3	72426856	60505352	11921493	VVHSYEELEENYTR	3	49101224	40021144
30721B	5	MG132	BFA	MG132, BFA	10	1	53_ZB_1	ZL-II-53_ZB_1.raw	2022-10-15 17:20:36	1347688960	6437273088	AVID_CHICK	GEFTGTYITAVTATSNEIK	2	1071850112	1071850112		TQPTFGFTVNWK	2	1309256192	1309256192		SSVNDIGDDWK	2	2962733568	2488977664	473755904	VGINIFTR	2	1567189120	1567189120		56706901	388707652	sp|P11498|PYC_HUMAN	ADEAYLIGR	2	19892496	19892496		ENNVDAVHPGYGFLSER	3	110422368	95410904	15011455	VVHSYEELEENYTR	3	77435480	63634224
30721B	5	MG132	DTT	MG132, DTT	11	1	53_ZD_1	ZL-II-53_ZD_1.raw	2022-10-15 19:26:19	303433632	1148460512	AVID_CHICK	GEFTGTYITAVTATSNEIK	2	232672096	232672096		TQPTFGFTVNWK	2	255502336	255502336		SSVNDIGDDWK	2	450665440	408055840	42609600	VGINIFTR	2	252230240	252230240		23950560	101118008	sp|P11498|PYC_HUMAN	ADEAYLIGR	2	1832622	1832622		ENNVDAVHPGYGFLSER	3	31405256	23990488	7414767	VVHSYEELEENYTR	3	19415908	13107862
30721B	5	MG132	CPA	MG132, CPA	13	1	53_ZC_1	ZL-II-53_ZC_1.raw	2022-10-16 05:51:16	1344972416	4699735360	AVID_CHICK	GEFTGTYITAVTATSNEIK	2	745551360	745551360		TQPTFGFTVNWK	2	1195871232	1195871232		SSVNDIGDDWK	2	2095392384	1788184960	307207456	VGINIFTR	2	970127808	970127808		33669792	222325020	sp|P11498|PYC_HUMAN	ADEAYLIGR	2	19426706	19426706		ENNVDAVHPGYGFLSER	3	68979696	58429104	10550588	VVHSYEELEENYTR	3	42925408	34056668
30721B	6	Veh.	Veh.	Veh., Veh.	1	1	54_VV+_	ZL-II-54_VV+_.raw	2022-10-18 01:20:53	1336400768	5035316672	AVID_CHICK	GEFTGTYITAVTATSNEIK	2	1035708992	1035708992		TQPTFGFTVNWK	2	1108428032	1108428032		SSVNDIGDDWK	2	2068975616	1748696448	320279264	VGINIFTR	2	1142483200	1142483200		39589232	260289896	sp|P11498|PYC_HUMAN	ADEAYLIGR	2	13792622	13792622		ENNVDAVHPGYGFLSER	3	77373304	65526244	11847059	VVHSYEELEENYTR	3	59150036	48124196
30721B	6	Veh.	ML A/B	Veh., ML A/B	2	1	54_VM+_	ZL-II-54_VM+_.raw	2022-10-18 03:26:40	854050240	4398138816	AVID_CHICK	GEFTGTYITAVTATSNEIK	2	800284224	800284224		TQPTFGFTVNWK	2	1029101056	1029101056		SSVNDIGDDWK	2	1691799680	1428799616	263000256	VGINIFTR	2	1139953920	1139953920		26976253	148653734	sp|P11498|PYC_HUMAN	ADEAYLIGR	2	6796499	6796499		ENNVDAVHPGYGFLSER	3	41574860	32972438	8602423	VVHSYEELEENYTR	3	29576426	22710112
30721B	6	Veh.	Tg	Veh., Tg	3	1	54_VTg+_	ZL-II-54_VTg+_.raw	2022-10-18 05:32:45	831204096	3487848512	AVID_CHICK	GEFTGTYITAVTATSNEIK	2	523310464	523310464		TQPTFGFTVNWK	2	994753216	994753216		SSVNDIGDDWK	2	1308588288	1088646528	219942000	VGINIFTR	2	881138304	881138304		32214150	176658222	sp|P11498|PYC_HUMAN	ADEAYLIGR	2	5197253	5197253		ENNVDAVHPGYGFLSER	3	49696896	39578168	10118727	VVHSYEELEENYTR	3	39236784	30068528
30721B	6	MG132	Veh.	MG132, Veh.	6	1	54_ZV+_	ZL-II-54_ZV+_.raw	2022-10-18 07:41:17	1014524096	3678289984	AVID_CHICK	GEFTGTYITAVTATSNEIK	2	588579072	588579072		TQPTFGFTVNWK	2	916615296	916615296		SSVNDIGDDWK	2	1535702784	1303572480	232130208	VGINIFTR	2	869523136	869523136		27610370	161788912	sp|P11498|PYC_HUMAN	ADEAYLIGR	2	8526922	8526922		ENNVDAVHPGYGFLSER	3	50386608	41174548	9212065	VVHSYEELEENYTR	3	34878868	27530692
30721B	6	MG132	ML A/B	MG132, ML A/B	7	1	54_ZM+_	ZL-II-54_ZM+_.raw	2022-10-18 09:49:08	930433856	3499592896	AVID_CHICK	GEFTGTYITAVTATSNEIK	2	603371776	603371776		TQPTFGFTVNWK	2	926204160	926204160		SSVNDIGDDWK	2	1340409856	1128844032	211565760	VGINIFTR	2	841172928	841172928		21441710	122259290	sp|P11498|PYC_HUMAN	ADEAYLIGR	2	6685089	6685089		ENNVDAVHPGYGFLSER	3	38865884	31596490	7269393	VVHSYEELEENYTR	3	23527746	18528182
30721B	6	MG132	Tg	MG132, Tg	8	1	54_ZTg+_	ZL-II-54_ZTg+_.raw	2022-10-18 11:55:45	813418560	2835162112	AVID_CHICK	GEFTGTYITAVTATSNEIK	2	458480896	458480896		TQPTFGFTVNWK	2	694605312	694605312		SSVNDIGDDWK	2	1181971712	1029408768	152562640	VGINIFTR	2	652667136	652667136		24809642	128299264	sp|P11498|PYC_HUMAN	ADEAYLIGR	2	10516710	10516710		ENNVDAVHPGYGFLSER	3	41902716	33702332	8200384	VVHSYEELEENYTR	3	26129846	20206810
30721B	7	Veh.	Veh.	Veh., Veh.	1	1	55_VV	ZL-II-55_VV+_1.raw	2022-10-19 23:30:02	756488320	4466223616	AVID_CHICK	GEFTGTYITAVTATSNEIK	2	917363328	917363328		TQPTFGFTVNWK	2	1053203200	1053203200		SSVNDIGDDWK	2	1652589312	1373367168	279221728	VGINIFTR	2	1122289920	1122289920		35870071	198480776	sp|P11498|PYC_HUMAN	ADEAYLIGR	2	9153270	9153270		ENNVDAVHPGYGFLSER	3	53295924	43041240	10254682	VVHSYEELEENYTR	3	35600436	27858212
30721B	7	Veh.	ML A/B	Veh., ML A/B	2	1	55_VM	ZL-II-55_VM+_1.raw	2022-10-20 03:40:32	563108480	4184698688	AVID_CHICK	GEFTGTYITAVTATSNEIK	2	877144448	877144448		TQPTFGFTVNWK	2	950903872	950903872		SSVNDIGDDWK	2	1555704960	1293883264	261821664	VGINIFTR	2	1062767104	1062767104		25635684	119502934	sp|P11498|PYC_HUMAN	ADEAYLIGR	2	5687922	5687922		ENNVDAVHPGYGFLSER	3	34791208	26964880	7826327	VVHSYEELEENYTR	3	21129100	15671096
30721B	7	Veh.	Tg	Veh., Tg	3	1	55_VTg	ZL-II-55_VTg+_1.raw	2022-10-20 07:50:26	624426368	3644567744	AVID_CHICK	GEFTGTYITAVTATSNEIK	2	644350976	644350976		TQPTFGFTVNWK	2	869263296	869263296		SSVNDIGDDWK	2	1430706176	1190457344	240248896	VGINIFTR	2	940496128	940496128		31682242	162219412	sp|P11498|PYC_HUMAN	ADEAYLIGR	2	6593916	6593916		ENNVDAVHPGYGFLSER	3	48713740	39053828	9659912	VVHSYEELEENYTR	3	34094472	26407860
30721B	7	MG132	Veh.	MG132, Veh.	6	1	55_ZV	ZL-II-55_ZV+_1.raw	2022-10-20 01:35:23	602293120	3352728192	AVID_CHICK	GEFTGTYITAVTATSNEIK	2	626689408	626689408		TQPTFGFTVNWK	2	827107136	827107136		SSVNDIGDDWK	2	1215755904	1012739008	203016752	VGINIFTR	2	886192640	886192640		22752240	106903414	sp|P11498|PYC_HUMAN	ADEAYLIGR	2	4493564	4493564		ENNVDAVHPGYGFLSER	3	31054410	24018900	7035511	VVHSYEELEENYTR	3	23154544	18158596
30721B	7	MG132	ML A/B	MG132, ML A/B	7	1	55_ZM	ZL-II-55_ZM+_1.raw	2022-10-20 05:45:21	747543424	4517549440	AVID_CHICK	GEFTGTYITAVTATSNEIK	2	802537664	802537664		TQPTFGFTVNWK	2	1054023232	1054023232		SSVNDIGDDWK	2	1782689920	1508490880	274199360	VGINIFTR	2	1152497664	1152497664		20342098	116468138	sp|P11498|PYC_HUMAN	ADEAYLIGR	2	7059009	7059009		ENNVDAVHPGYGFLSER	3	34408812	27804832	6603981	VVHSYEELEENYTR	3	22684412	17877712
30721B	7	MG132	Tg	MG132, Tg	8	1	55_ZTg	ZL-II-55_ZTg+_1.raw	2022-10-20 09:55:39	655686400	3205797216	AVID_CHICK	GEFTGTYITAVTATSNEIK	2	744913088	744913088		TQPTFGFTVNWK	2	867142784	867142784		SSVNDIGDDWK	2	1415841536	1163435392	252406112	VGINIFTR	2	430305952	430305952		24450415	129879352	sp|P11498|PYC_HUMAN	ADEAYLIGR	2	4157057	4157057		ENNVDAVHPGYGFLSER	3	39809260	31804760	8004501	VVHSYEELEENYTR	3	24334342	18541928
30721B	8	MG132	Veh.	MG132, Veh.	6	1	59_ZV_1	ZL-II-59_ZV_1.raw	2022-10-22 18:21:51	2287703296	4689993344	AVID_CHICK	GEFTGTYITAVTATSNEIK	2	711726464	711726464		TQPTFGFTVNWK	2	1170933248	1170933248		SSVNDIGDDWK	2	2078322688	1747183104	331139776	VGINIFTR	2	1060150528	1060150528		27217810	154609394	sp|P11498|PYC_HUMAN	ADEAYLIGR	2	6952148	6952148		ENNVDAVHPGYGFLSER	3	46142424	37488020	8654406	VVHSYEELEENYTR	3	29540836	23799886
30721B	8	MG132	DTT	MG132, DTT	11	1	59_ZD_1	ZL-II-59_ZD_1.raw	2022-10-22 20:26:29	254781200	1802104416	AVID_CHICK	GEFTGTYITAVTATSNEIK	2	291784896	291784896		TQPTFGFTVNWK	2	332971488	332971488		SSVNDIGDDWK	2	808862016	669301696	139560176	VGINIFTR	2	508046336	508046336		12505936	49692963	sp|P11498|PYC_HUMAN	ADEAYLIGR	2	395932	395932		ENNVDAVHPGYGFLSER	3	18015826	13478210	4537615	VVHSYEELEENYTR	3	6705250	4595085
sn03368b	9	MG132	Veh.	MG132, Veh.	6	2	64-ZV2_re_2uL	ZL-II-64-ZV2_re.raw	2023-01-28 14:14:34	3173342720	11594079360	AVID_CHICK	GEFTGTYITAVTATSNEIK	2	1468202752	1468202752		TQPTFGFTVNWK	2	1533305984	1533305984		SSVNDIGDDWK	2	5721018368	4195625216	1525393792	VGINIFTR	2	4396945408	4396945408		300117794	725042152	sp|P11498|PYC_HUMAN	ADEAYLIGR	2	67026608	67026608		ENNVDAVHPGYGFLSER	3	189280112	118174600	71105512	VVHSYEELEENYTR	3	187988400	125208008
sn03368b	9	MG132	Veh.	MG132, Veh.	6	3	64-ZV3_re_2uL	ZL-II-64-ZV3_re.raw	2023-01-28 18:34:14	2112999808	7155003008	AVID_CHICK	GEFTGTYITAVTATSNEIK	2	1037898240	1037898240		TQPTFGFTVNWK	2	1219255680	1219255680		SSVNDIGDDWK	2	3461069824	2428461056	1032608768	VGINIFTR	2	2469388032	2469388032		189062003	435444620	sp|P11498|PYC_HUMAN	ADEAYLIGR	2	31062044	31062044		ENNVDAVHPGYGFLSER	3	112260384	65887452	46372932	VVHSYEELEENYTR	3	107600496	66134648
sn03368b	9	MG132	Veh.	MG132, Veh.	6	1	64-ZV1_2uL	ZL-II-64-ZV1.raw	2023-01-28 22:57:50	1832986496	6144383488	AVID_CHICK	GEFTGTYITAVTATSNEIK	2	880252864	880252864		TQPTFGFTVNWK	2	1037299008	1037299008		SSVNDIGDDWK	2	2847064832	1947887104	899177728	VGINIFTR	2	2278944512	2278944512		198631555	498425320	sp|P11498|PYC_HUMAN	ADEAYLIGR	2	29131968	29131968		ENNVDAVHPGYGFLSER	3	134741680	86445112	48296548	VVHSYEELEENYTR	3	85649184	53872992
sn03368b	9	MG132	Veh.	MG132, Veh.	6	1	64-ZV1_230203173806	ZL-II-64-ZV1_230203173806.raw	2023-02-03 17:38:06	2631587072	8914182528	AVID_CHICK	GEFTGTYITAVTATSNEIK	2	3726963712	3726963712		TQPTFGFTVNWK	2	667791104	667791104		SSVNDIGDDWK	2	4143093760	2941094400	1201999744	VGINIFTR	2	1578333312	1578333312		348831694	563431344	sp|P11498|PYC_HUMAN	ADEAYLIGR	2	45301596	45301596		ENNVDAVHPGYGFLSER	3	192414176	130137992	62276164	VVHSYEELEENYTR	3	159303168	106694256
sn03368b	9	MG132	Veh.	MG132, Veh.	6	2	64-ZV2_4_230203234256	ZL-II-64-ZV2_4_230203234256.raw	2023-02-03 23:42:56	1791596032	3905988928	AVID_CHICK	GEFTGTYITAVTATSNEIK	2	744656896	744656896		TQPTFGFTVNWK	2	181138112	181138112		SSVNDIGDDWK	2	2415261952	1620083712	795178176	VGINIFTR	2	1360110208	1360110208		220208147	405015916	sp|P11498|PYC_HUMAN	ADEAYLIGR	2	19773124	19773124		ENNVDAVHPGYGFLSER	3	123453352	75486840	47966500	VVHSYEELEENYTR	3	78525248	47383092
sn03368b	9	MG132	Veh.	MG132, Veh.	6	3	64-ZV3_4_230204014518	ZL-II-64-ZV3_4_230204014518.raw	2023-02-04 01:45:18	1769448960	3533324992	AVID_CHICK	GEFTGTYITAVTATSNEIK	2	979193536	979193536		TQPTFGFTVNWK	2	471311616	471311616		SSVNDIGDDWK	2	1766728192	1105891328	660836800	VGINIFTR	2	976928512	976928512		256129134	335470764	sp|P11498|PYC_HUMAN	ADEAYLIGR	2	27805612	27805612		ENNVDAVHPGYGFLSER	3	90118832	52590212	37528620	VVHSYEELEENYTR	3	80538240	47465880
sn03368b	9	MG132	Veh.	MG132, Veh.	6	1	64-ZV1_4_230204055046	ZL-II-64-ZV1_4_230204055046.raw	2023-02-04 05:50:46	1494580224	4411338560	AVID_CHICK	GEFTGTYITAVTATSNEIK	2	733163392	733163392		TQPTFGFTVNWK	2	407286848	407286848		SSVNDIGDDWK	2	2854965248	1921973888	932991616	VGINIFTR	2	1348914432	1348914432		195515108	374541458	sp|P11498|PYC_HUMAN	ADEAYLIGR	2	25790108	25790108		ENNVDAVHPGYGFLSER	3	115670432	68355104	47315344	VVHSYEELEENYTR	3	86121984	53997756
sn03368b	9	MG132	Tm	MG132, Tm	9	1	64-ZTm_2uL	ZL-II-64-ZTm.raw	2023-01-29 01:11:28	2231558912	6975041920	AVID_CHICK	GEFTGTYITAVTATSNEIK	2	820879872	820879872		TQPTFGFTVNWK	2	1198038656	1198038656		SSVNDIGDDWK	2	3110627584	2165521664	945105600	VGINIFTR	2	2790601728	2790601728		158665470	382929320	sp|P11498|PYC_HUMAN	ADEAYLIGR	2	27035276	27035276		ENNVDAVHPGYGFLSER	3	111743632	70707792	41035836	VVHSYEELEENYTR	3	85074832	52898108
sn03368b	9	MG132	Tm	MG132, Tm	9	1	64-ZTm_230203193948	ZL-II-64-ZTm_230203193948.raw	2023-02-03 19:39:48	2495031552	6811660672	AVID_CHICK	GEFTGTYITAVTATSNEIK	2	2034707840	2034707840		TQPTFGFTVNWK	2	303882752	303882752		SSVNDIGDDWK	2	3244544768	2274149632	970395328	VGINIFTR	2	2198920448	2198920448		333172946	696371968	sp|P11498|PYC_HUMAN	ADEAYLIGR	2	28309928	28309928		ENNVDAVHPGYGFLSER	3	127861000	85980480	41880512	VVHSYEELEENYTR	3	65978056	37622216
sn03368b	9	MG132	BFA	MG132, BFA	10	1	64-ZB_2uL	ZL-II-64-ZB.raw	2023-01-28 20:43:52	1534104064	5813508032	AVID_CHICK	GEFTGTYITAVTATSNEIK	2	480997504	480997504		TQPTFGFTVNWK	2	671375424	671375424		SSVNDIGDDWK	2	3334107392	2265913088	1068194752	VGINIFTR	2	2395222016	2395222016		231983300	463626256	sp|P11498|PYC_HUMAN	ADEAYLIGR	2	33070008	33070008		ENNVDAVHPGYGFLSER	3	167090512	101372048	65718464	VVHSYEELEENYTR	3	109501376	67053080
sn03368b	9	MG132	BFA	MG132, BFA	10	1	64-ZB_230203153650	ZL-II-64-ZB_230203153650.raw	2023-02-03 15:36:50	2227247360	8544244160	AVID_CHICK	GEFTGTYITAVTATSNEIK	2	2539028992	2539028992		TQPTFGFTVNWK	2	574270272	574270272		SSVNDIGDDWK	2	4693516288	3386248192	1307268736	VGINIFTR	2	2044696704	2044696704		629052180	956314312	sp|P11498|PYC_HUMAN	ADEAYLIGR	2	68043312	68043312		ENNVDAVHPGYGFLSER	3	283701824	178383104	105318720	VVHSYEELEENYTR	3	187120736	110539624
sn03368b	9	MG132	BFA	MG132, BFA	10	1	64-ZB_4_230204034756	ZL-II-64-ZB_4_230204034756.raw	2023-02-04 03:47:56	985886592	3296335232	AVID_CHICK	GEFTGTYITAVTATSNEIK	2	516028032	516028032		TQPTFGFTVNWK	2	352267392	352267392		SSVNDIGDDWK	2	2039683200	1374777344	664906112	VGINIFTR	2	1053262464	1053262464		239734387	364646884	sp|P11498|PYC_HUMAN	ADEAYLIGR	2	20091038	20091038		ENNVDAVHPGYGFLSER	3	91895568	56890224	35005352	VVHSYEELEENYTR	3	59781896	33158584
sn03368b	9	MG132	DTT	MG132, DTT	11	1	64-ZDTT_2uL	ZL-II-64-ZDTT.raw	2023-01-29 03:28:00	1755544192	8686632448	AVID_CHICK	GEFTGTYITAVTATSNEIK	2	1118514304	1118514304		TQPTFGFTVNWK	2	1625059200	1625059200		SSVNDIGDDWK	2	3138546432	2191758592	946787968	VGINIFTR	2	3751300352	3751300352		268288463	600574744	sp|P11498|PYC_HUMAN	ADEAYLIGR	2	40010784	40010784		ENNVDAVHPGYGFLSER	3	146165840	89304592	56861248	VVHSYEELEENYTR	3	123743256	76668144
sn03368b	9	MG132	DTT	MG132, DTT	11	1	64-ZDTT_230203214104	ZL-II-64-ZDTT_230203214104.raw	2023-02-03 21:41:04	1579335296	5097185088	AVID_CHICK	GEFTGTYITAVTATSNEIK	2	1028627136	1028627136		TQPTFGFTVNWK	2	507211648	507211648		SSVNDIGDDWK	2	3212902400	2145325952	1067576384	VGINIFTR	2	1416020352	1416020352		326765721	583797592	sp|P11498|PYC_HUMAN	ADEAYLIGR	2	38113864	38113864		ENNVDAVHPGYGFLSER	3	167274144	100017440	67256720	VVHSYEELEENYTR	3	117818632	73447048
sn03368b	10	MG132	Veh.	MG132, Veh.	6	1	65-ZV1_4uL	ZL-II-64-ZB_4.raw	2023-01-30 14:10:25	5173983232	16979396096	AVID_CHICK	GEFTGTYITAVTATSNEIK	2	1668262912	1668262912		TQPTFGFTVNWK	2	1613854208	1613854208		SSVNDIGDDWK	2	8675835904	6313868800	2361966848	VGINIFTR	2	7383410176	7383410176		496244336	942237112	sp|P11498|PYC_HUMAN	ADEAYLIGR	2	87268664	87268664		ENNVDAVHPGYGFLSER	3	331773952	196039168	135734752	VVHSYEELEENYTR	3	212441440	129613752
sn03368b	10	MG132	Veh.	MG132, Veh.	6	3	65-ZV3_4re_4uL	ZL-II-64-ZV1_4re.raw	2023-01-30 17:07:28	4395250688	10585890944	AVID_CHICK	GEFTGTYITAVTATSNEIK	2	1723934208	1723934208		TQPTFGFTVNWK	2	1961270144	1961270144		SSVNDIGDDWK	2	2492881664	2492881664	0	VGINIFTR	2	4407804928	4407804928		#N/A	720017608	sp|P11498|PYC_HUMAN	ADEAYLIGR	2	33577684	33577684		ENNVDAVHPGYGFLSER	3	123025864	123025864	0	VVHSYEELEENYTR	3	71128096	71128096
sn03368b	10	MG132	Veh.	MG132, Veh.	6	2	65-ZV2_4uL	ZL-II-64-ZTm_4.raw	2023-01-31 19:03:03	5966101504	20766787328	AVID_CHICK	GEFTGTYITAVTATSNEIK	2	2183812864	2183812864		TQPTFGFTVNWK	2	2077954560	2077954560		SSVNDIGDDWK	2	10893143040	8105709056	2787432448	VGINIFTR	2	8399310848	8399310848		657280890	1283908536	sp|P11498|PYC_HUMAN	ADEAYLIGR	2	75314632	75314632		ENNVDAVHPGYGFLSER	3	374985280	237769648	137215616	VVHSYEELEENYTR	3	266914016	165616752
sn03368b	10	MG132	Veh.	MG132, Veh.	6	1	65-ZV1	ZL-II-65-ZV1.raw	2023-02-04 18:31:14	2236917248	5901268096	AVID_CHICK	GEFTGTYITAVTATSNEIK	2	860647744	860647744		TQPTFGFTVNWK	2	726142400	726142400		SSVNDIGDDWK	2	4467282432	2933410560	1533871616	VGINIFTR	2	1381067392	1381067392		291741490	408584080	sp|P11498|PYC_HUMAN	ADEAYLIGR	2	39486260	39486260		ENNVDAVHPGYGFLSER	3	126535776	77950824	48584968	VVHSYEELEENYTR	3	119766392	75322928
sn03368b	10	MG132	Veh.	MG132, Veh.	6	3	65-ZV3	ZL-II-65-ZV3.raw	2023-02-04 20:34:14	1804452096	4726966064	AVID_CHICK	GEFTGTYITAVTATSNEIK	2	1554446336	1554446336		TQPTFGFTVNWK	2	189777456	189777456		SSVNDIGDDWK	2	2650089472	1675272064	974817536	VGINIFTR	2	1307470208	1307470208		219850068	304425724	sp|P11498|PYC_HUMAN	ADEAYLIGR	2	33592060	33592060		ENNVDAVHPGYGFLSER	3	111254824	67768704	43486112	VVHSYEELEENYTR	3	91925328	53001392
sn03368b	10	MG132	Veh.	MG132, Veh.	6	2	65-ZV2	ZL-II-65-ZV2.raw	2023-02-04 22:36:54	1944617344	7245297728	AVID_CHICK	GEFTGTYITAVTATSNEIK	2	2838709760	2838709760		TQPTFGFTVNWK	2	409321024	409321024		SSVNDIGDDWK	2	4019597824	2533539840	1486057472	VGINIFTR	2	1463727104	1463727104		200482202	633953412	sp|P11498|PYC_HUMAN	ADEAYLIGR	2	37052844	37052844		ENNVDAVHPGYGFLSER	3	80117024	38879828	41237192	VVHSYEELEENYTR	3	92837072	58236588
sn03368b	10	MG132	Tm	MG132, Tm	9	1	65-ZTm_4uL	ZL-II-64-ZV2_4.raw	2023-01-29 08:02:02	4853677056	19013222400	AVID_CHICK	GEFTGTYITAVTATSNEIK	2	2682814976	2682814976		TQPTFGFTVNWK	2	2652616704	2652616704		SSVNDIGDDWK	2	10070842368	7373828096	2697014784	VGINIFTR	2	6303962624	6303962624		580001116	1203581024	sp|P11498|PYC_HUMAN	ADEAYLIGR	2	101701296	101701296		ENNVDAVHPGYGFLSER	3	396196928	246172864	150024096	VVHSYEELEENYTR	3	263189552	165854016
sn03368b	10	MG132	Tm	MG132, Tm	9	1	65-ZTm_4uL_2	ZL-II-65-ZTm.raw	2023-02-04 12:23:24	2966839808	8740752384	AVID_CHICK	GEFTGTYITAVTATSNEIK	2	1434949504	1434949504		TQPTFGFTVNWK	2	744704896	744704896		SSVNDIGDDWK	2	5737822720	4049532160	1688290176	VGINIFTR	2	2511565824	2511565824		338864010	575840284	sp|P11498|PYC_HUMAN	ADEAYLIGR	2	44246512	44246512		ENNVDAVHPGYGFLSER	3	182900144	109677864	73222264	VVHSYEELEENYTR	3	157896592	98944616
sn03368b	10	MG132	BFA	MG132, BFA	10	1	65-ZB	ZL-II-65-ZB.raw	2023-02-04 16:28:52	1412385792	5429656256	AVID_CHICK	GEFTGTYITAVTATSNEIK	2	2723716352	2723716352		TQPTFGFTVNWK	2	649526464	649526464		SSVNDIGDDWK	2	1320348032	935835520	384512576	VGINIFTR	2	1120577920	1120577920		117810923	215498408	sp|P11498|PYC_HUMAN	ADEAYLIGR	2	6245530	6245530		ENNVDAVHPGYGFLSER	3	45400400	25487666	19912734	VVHSYEELEENYTR	3	29228392	18539446
sn03368b	10	MG132	DTT	MG132, DTT	11	1	65-ZDTT_4re2_4uL	ZL-II-64-ZV3_4re2.raw	2023-01-29 13:29:53	4267322112	15981274368	AVID_CHICK	GEFTGTYITAVTATSNEIK	2	1686852096	1686852096		TQPTFGFTVNWK	2	2535938304	2535938304		SSVNDIGDDWK	2	5408030208	5385400320	22630556	VGINIFTR	2	6373083648	6373083648		#N/A	1426661312	sp|P11498|PYC_HUMAN	ADEAYLIGR	2	103830176	103830176		ENNVDAVHPGYGFLSER	3	477630464	292913408	184717120	VVHSYEELEENYTR	3	189965840	189965840
sn03368b	10	MG132	DTT	MG132, DTT	11	1	65-ZDTT_4uL	ZL-II-65-ZDTT.raw	2023-02-04 14:26:06	1675937920	4796055872	AVID_CHICK	GEFTGTYITAVTATSNEIK	2	1345170560	1345170560		TQPTFGFTVNWK	2	1071986752	1071986752		SSVNDIGDDWK	2	1345150976	1026210048	318941088	VGINIFTR	2	1352688512	1352688512		319631419	451091672	sp|P11498|PYC_HUMAN	ADEAYLIGR	2	12229075	12229075		ENNVDAVHPGYGFLSER	3	99000368	56310776	42689608	VVHSYEELEENYTR	3	16764639	12481896
[truncated: 220 more columns]

## Sheet: Quant
CODE	COMBO	AADDTWEPFASGK	TIC	AVID	PC	APEX2	GAPDH	ACT	TUBA
1	Veh., Veh.	8.66684e+06	0.00312148	0.000937084	0.095475	0.00355166	0.866757	0.00654907	0.00150292
2	Veh., ML A/B	#DIV/0!	#DIV/0!	#DIV/0!	#DIV/0!	#DIV/0!	#DIV/0!	#DIV/0!	#DIV/0!
3	Veh., Tg	12851649	0.00528192	0.00150279	0.0936541	0.00704487	1.77052	0.0140212	0.00415093
4	Veh., Dil.	8.53091e+06	0.00285878	0.000907619	0.0878595	0.00330523	0.555816	0.00568255	0.00178079
5	Veh., CPA	22929697	0.00754021	0.00273996	0.235785	0.0067966	1.50887	0.0167595	0.00474332
6	MG132, Veh.	1.92063e+07	0.00619313	0.00231529	0.216379	0.00612535	2.72998	0.0195291	0.0042191
7	MG132, ML A/B	#DIV/0!	#DIV/0!	#DIV/0!	#DIV/0!	#DIV/0!	#DIV/0!	#DIV/0!	#DIV/0!
8	MG132, Tg	4.15543e+07	0.015032	0.00538044	0.451378	0.0131895	4.60359	0.0418504	0.00996646
9	MG132, Tm	#DIV/0!	#DIV/0!	#DIV/0!	#DIV/0!	#DIV/0!	#DIV/0!	#DIV/0!	#DIV/0!
10	MG132, BFA	#DIV/0!	#DIV/0!	#DIV/0!	#DIV/0!	#DIV/0!	#DIV/0!	#DIV/0!	#DIV/0!
11	MG132, DTT	#DIV/0!	#DIV/0!	#DIV/0!	#DIV/0!	#DIV/0!	#DIV/0!	#DIV/0!	#DIV/0!
12	MG132, Dil.	1.92846e+07	0.00726825	0.00222433	0.21154	0.0071986	1.38729	0.0178168	0.00493145
13	MG132, CPA	46711368	0.0167517	0.00565932	0.561023	0.0152346	4.70399	0.0441864	0.0121679
